# Supplementary material for: Penalized G-estimation for effect modifier selection in a structural nested mean model for repeated outcomes
Source: Biometrics. Author manuscript; Available in PMC 2026 Jun 16. (PMC13271025; doi:10.1093/biomtc/ujae165)
Supplement: Codes [file NIHMS2179184-supplement-Codes.zip]

Archive with 174 entries (168 files):
- codes_BIOM2024119M/
- __MACOSX/._codes_BIOM2024119M
- codes_BIOM2024119M/example.R
- __MACOSX/codes_BIOM2024119M/._example.R
- codes_BIOM2024119M/example_data.Rdata
- __MACOSX/codes_BIOM2024119M/._example_data.Rdata
- codes_BIOM2024119M/.DS_Store
- __MACOSX/codes_BIOM2024119M/._.DS_Store
- codes_BIOM2024119M/Reproduce simulation tables/
- __MACOSX/codes_BIOM2024119M/._Reproduce simulation tables
- codes_BIOM2024119M/README.md
- __MACOSX/codes_BIOM2024119M/._README.md
- codes_BIOM2024119M/penalizedG.R
- __MACOSX/codes_BIOM2024119M/._penalizedG.R
- codes_BIOM2024119M/Reproduce simulation tables/.DS_Store
- __MACOSX/codes_BIOM2024119M/Reproduce simulation tables/._.DS_Store
- codes_BIOM2024119M/Reproduce simulation tables/results/
- __MACOSX/codes_BIOM2024119M/Reproduce simulation tables/._results
- codes_BIOM2024119M/Reproduce simulation tables/Simulations/
- __MACOSX/codes_BIOM2024119M/Reproduce simulation tables/._Simulations
- codes_BIOM2024119M/Reproduce simulation tables/replicate_manuscript_tables.R
- __MACOSX/codes_BIOM2024119M/Reproduce simulation tables/._replicate_manuscript_tables.R
- codes_BIOM2024119M/Reproduce simulation tables/results/.Rhistory
- __MACOSX/codes_BIOM2024119M/Reproduce simulation tables/results/._.Rhistory
- codes_BIOM2024119M/Reproduce simulation tables/results/.DS_Store
- __MACOSX/codes_BIOM2024119M/Reproduce simulation tables/results/._.DS_Store
- codes_BIOM2024119M/Reproduce simulation tables/results/mod2_s2_NveA_n500_oracle.Rdata
- __MACOSX/codes_BIOM2024119M/Reproduce simulation tables/results/._mod2_s2_NveA_n500_oracle.Rdata
- codes_BIOM2024119M/Reproduce simulation tables/results/complex_mod2_s2.Rdata
- __MACOSX/codes_BIOM2024119M/Reproduce simulation tables/results/._complex_mod2_s2.Rdata
- codes_BIOM2024119M/Reproduce simulation tables/results/dag3_set2_n200.Rdata
- __MACOSX/codes_BIOM2024119M/Reproduce simulation tables/results/._dag3_set2_n200.Rdata
- codes_BIOM2024119M/Reproduce simulation tables/results/sim_high_p100n200.Rdata
- __MACOSX/codes_BIOM2024119M/Reproduce simulation tables/results/._sim_high_p100n200.Rdata
- codes_BIOM2024119M/Reproduce simulation tables/results/dag3_set1_n500.Rdata
- __MACOSX/codes_BIOM2024119M/Reproduce simulation tables/results/._dag3_set1_n500.Rdata
- codes_BIOM2024119M/Reproduce simulation tables/results/Boruvka_fit_n500.Rdata
- __MACOSX/codes_BIOM2024119M/Reproduce simulation tables/results/._Boruvka_fit_n500.Rdata
- codes_BIOM2024119M/Reproduce simulation tables/results/mod2_s1_NveA_n500.Rdata
- __MACOSX/codes_BIOM2024119M/Reproduce simulation tables/results/._mod2_s1_NveA_n500.Rdata
- codes_BIOM2024119M/Reproduce simulation tables/results/mod1_s2_NveA.Rdata
- __MACOSX/codes_BIOM2024119M/Reproduce simulation tables/results/._mod1_s2_NveA.Rdata
- codes_BIOM2024119M/Reproduce simulation tables/results/mod2_s2_NveA.Rdata
- __MACOSX/codes_BIOM2024119M/Reproduce simulation tables/results/._mod2_s2_NveA.Rdata
- codes_BIOM2024119M/Reproduce simulation tables/results/complex_mod2_s1.Rdata
- __MACOSX/codes_BIOM2024119M/Reproduce simulation tables/results/._complex_mod2_s1.Rdata
- codes_BIOM2024119M/Reproduce simulation tables/results/sim_high_p50n500.Rdata
- __MACOSX/codes_BIOM2024119M/Reproduce simulation tables/results/._sim_high_p50n500.Rdata
- codes_BIOM2024119M/Reproduce simulation tables/results/mod1_s1_NveA_n500.Rdata
- __MACOSX/codes_BIOM2024119M/Reproduce simulation tables/results/._mod1_s1_NveA_n500.Rdata
- codes_BIOM2024119M/Reproduce simulation tables/results/mod1_s4_NveA.Rdata
- __MACOSX/codes_BIOM2024119M/Reproduce simulation tables/results/._mod1_s4_NveA.Rdata
- codes_BIOM2024119M/Reproduce simulation tables/results/mod2_s1_NveA.Rdata
- __MACOSX/codes_BIOM2024119M/Reproduce simulation tables/results/._mod2_s1_NveA.Rdata
- codes_BIOM2024119M/Reproduce simulation tables/results/mod1_s2_NveA_n500_oracle.Rdata
- __MACOSX/codes_BIOM2024119M/Reproduce simulation tables/results/._mod1_s2_NveA_n500_oracle.Rdata
- codes_BIOM2024119M/Reproduce simulation tables/results/sim_dRobust_mod1_NveA.Rdata
- __MACOSX/codes_BIOM2024119M/Reproduce simulation tables/results/._sim_dRobust_mod1_NveA.Rdata
- codes_BIOM2024119M/Reproduce simulation tables/results/complex_mod1_s2.Rdata
- __MACOSX/codes_BIOM2024119M/Reproduce simulation tables/results/._complex_mod1_s2.Rdata
- codes_BIOM2024119M/Reproduce simulation tables/results/dag3_set2_n500.Rdata
- __MACOSX/codes_BIOM2024119M/Reproduce simulation tables/results/._dag3_set2_n500.Rdata
- codes_BIOM2024119M/Reproduce simulation tables/results/mod2_s4_NveA.Rdata
- __MACOSX/codes_BIOM2024119M/Reproduce simulation tables/results/._mod2_s4_NveA.Rdata
- codes_BIOM2024119M/Reproduce simulation tables/results/mod1_s1_NveA.Rdata
- __MACOSX/codes_BIOM2024119M/Reproduce simulation tables/results/._mod1_s1_NveA.Rdata
- codes_BIOM2024119M/Reproduce simulation tables/results/mod2_s3_NveA.Rdata
- __MACOSX/codes_BIOM2024119M/Reproduce simulation tables/results/._mod2_s3_NveA.Rdata
- codes_BIOM2024119M/Reproduce simulation tables/results/Boruvka_fit_n200.Rdata
- __MACOSX/codes_BIOM2024119M/Reproduce simulation tables/results/._Boruvka_fit_n200.Rdata
- codes_BIOM2024119M/Reproduce simulation tables/results/complex_mod1_s1.Rdata
- __MACOSX/codes_BIOM2024119M/Reproduce simulation tables/results/._complex_mod1_s1.Rdata
- codes_BIOM2024119M/Reproduce simulation tables/results/mod1_s2_NveA_n500.Rdata
- __MACOSX/codes_BIOM2024119M/Reproduce simulation tables/results/._mod1_s2_NveA_n500.Rdata
- codes_BIOM2024119M/Reproduce simulation tables/results/dag3_set1_n200.Rdata
- __MACOSX/codes_BIOM2024119M/Reproduce simulation tables/results/._dag3_set1_n200.Rdata
- codes_BIOM2024119M/Reproduce simulation tables/results/sim_high_p100n500.Rdata
- __MACOSX/codes_BIOM2024119M/Reproduce simulation tables/results/._sim_high_p100n500.Rdata
- codes_BIOM2024119M/Reproduce simulation tables/results/mod2_s2_NveA_n500.Rdata
- __MACOSX/codes_BIOM2024119M/Reproduce simulation tables/results/._mod2_s2_NveA_n500.Rdata
- codes_BIOM2024119M/Reproduce simulation tables/results/mod2_s2_unbalanced.Rdata
- __MACOSX/codes_BIOM2024119M/Reproduce simulation tables/results/._mod2_s2_unbalanced.Rdata
- codes_BIOM2024119M/Reproduce simulation tables/results/sim_high_p50n200.Rdata
- __MACOSX/codes_BIOM2024119M/Reproduce simulation tables/results/._sim_high_p50n200.Rdata
- codes_BIOM2024119M/Reproduce simulation tables/results/mod1_s3_NveA.Rdata
- __MACOSX/codes_BIOM2024119M/Reproduce simulation tables/results/._mod1_s3_NveA.Rdata
- codes_BIOM2024119M/Reproduce simulation tables/results/mod1_s2_unbalanced.Rdata
- __MACOSX/codes_BIOM2024119M/Reproduce simulation tables/results/._mod1_s2_unbalanced.Rdata
- codes_BIOM2024119M/Reproduce simulation tables/Simulations/simulation.R
- __MACOSX/codes_BIOM2024119M/Reproduce simulation tables/Simulations/._simulation.R
- codes_BIOM2024119M/Reproduce simulation tables/Simulations/sim_TableS5_high_dimension.R
- __MACOSX/codes_BIOM2024119M/Reproduce simulation tables/Simulations/._sim_TableS5_high_dimension.R
- codes_BIOM2024119M/Reproduce simulation tables/Simulations/sim_Table4_double_robustness.R
- __MACOSX/codes_BIOM2024119M/Reproduce simulation tables/Simulations/._sim_Table4_double_robustness.R
- codes_BIOM2024119M/Reproduce simulation tables/Simulations/.DS_Store
- __MACOSX/codes_BIOM2024119M/Reproduce simulation tables/Simulations/._.DS_Store
- codes_BIOM2024119M/Reproduce simulation tables/Simulations/sim_Table1_Setting1.R
- __MACOSX/codes_BIOM2024119M/Reproduce simulation tables/Simulations/._sim_Table1_Setting1.R
- codes_BIOM2024119M/Reproduce simulation tables/Simulations/sim_TableS2.R
- __MACOSX/codes_BIOM2024119M/Reproduce simulation tables/Simulations/._sim_TableS2.R
- codes_BIOM2024119M/Reproduce simulation tables/Simulations/sim_Table1_Setting2.R
- __MACOSX/codes_BIOM2024119M/Reproduce simulation tables/Simulations/._sim_Table1_Setting2.R
- codes_BIOM2024119M/Reproduce simulation tables/Simulations/sim_Table3_oracle_estimation.R
- __MACOSX/codes_BIOM2024119M/Reproduce simulation tables/Simulations/._sim_Table3_oracle_estimation.R
- codes_BIOM2024119M/Reproduce simulation tables/Simulations/sim_Table2_Setting2.R
- __MACOSX/codes_BIOM2024119M/Reproduce simulation tables/Simulations/._sim_Table2_Setting2.R
- codes_BIOM2024119M/Reproduce simulation tables/Simulations/simPenalizedG_dRobust.R
- __MACOSX/codes_BIOM2024119M/Reproduce simulation tables/Simulations/._simPenalizedG_dRobust.R
- codes_BIOM2024119M/Reproduce simulation tables/Simulations/sim_TableS3.R
- __MACOSX/codes_BIOM2024119M/Reproduce simulation tables/Simulations/._sim_TableS3.R
- codes_BIOM2024119M/Reproduce simulation tables/Simulations/Boruvka_2018/
- __MACOSX/codes_BIOM2024119M/Reproduce simulation tables/Simulations/._Boruvka_2018
- codes_BIOM2024119M/Reproduce simulation tables/Simulations/sim_Table2_Setting1.R
- __MACOSX/codes_BIOM2024119M/Reproduce simulation tables/Simulations/._sim_Table2_Setting1.R
- codes_BIOM2024119M/Reproduce simulation tables/Simulations/penalizedG_SCAD.R
- __MACOSX/codes_BIOM2024119M/Reproduce simulation tables/Simulations/._penalizedG_SCAD.R
- codes_BIOM2024119M/Reproduce simulation tables/Simulations/sim_TableS4.R
- __MACOSX/codes_BIOM2024119M/Reproduce simulation tables/Simulations/._sim_TableS4.R
- codes_BIOM2024119M/Reproduce simulation tables/Simulations/Boruvka_2018/.DS_Store
- __MACOSX/codes_BIOM2024119M/Reproduce simulation tables/Simulations/Boruvka_2018/._.DS_Store
- codes_BIOM2024119M/Reproduce simulation tables/Simulations/Boruvka_2018/mHealthModeration-master/
- __MACOSX/codes_BIOM2024119M/Reproduce simulation tables/Simulations/Boruvka_2018/._mHealthModeration-master
- codes_BIOM2024119M/Reproduce simulation tables/Simulations/Boruvka_2018/Assessing Time Varying Causal Effect Moderation in Mobile Health.pdf
- __MACOSX/codes_BIOM2024119M/Reproduce simulation tables/Simulations/Boruvka_2018/._Assessing Time Varying Causal Effect Moderation in Mobile Health.pdf
- codes_BIOM2024119M/Reproduce simulation tables/Simulations/Boruvka_2018/uasa_a_1305274_sm1867.pdf
- __MACOSX/codes_BIOM2024119M/Reproduce simulation tables/Simulations/Boruvka_2018/._uasa_a_1305274_sm1867.pdf
- codes_BIOM2024119M/Reproduce simulation tables/Simulations/Boruvka_2018/mHealthModeration-master/example.R
- __MACOSX/codes_BIOM2024119M/Reproduce simulation tables/Simulations/Boruvka_2018/mHealthModeration-master/._example.R
- codes_BIOM2024119M/Reproduce simulation tables/Simulations/Boruvka_2018/mHealthModeration-master/rsnmm.so
- __MACOSX/codes_BIOM2024119M/Reproduce simulation tables/Simulations/Boruvka_2018/mHealthModeration-master/._rsnmm.so
- codes_BIOM2024119M/Reproduce simulation tables/Simulations/Boruvka_2018/mHealthModeration-master/.DS_Store
- __MACOSX/codes_BIOM2024119M/Reproduce simulation tables/Simulations/Boruvka_2018/mHealthModeration-master/._.DS_Store
- codes_BIOM2024119M/Reproduce simulation tables/Simulations/Boruvka_2018/mHealthModeration-master/sim-stable.RData
- __MACOSX/codes_BIOM2024119M/Reproduce simulation tables/Simulations/Boruvka_2018/mHealthModeration-master/._sim-stable.RData
- codes_BIOM2024119M/Reproduce simulation tables/Simulations/Boruvka_2018/mHealthModeration-master/rsnmm.c
- __MACOSX/codes_BIOM2024119M/Reproduce simulation tables/Simulations/Boruvka_2018/mHealthModeration-master/._rsnmm.c
- codes_BIOM2024119M/Reproduce simulation tables/Simulations/Boruvka_2018/mHealthModeration-master/sim-omit.R
- __MACOSX/codes_BIOM2024119M/Reproduce simulation tables/Simulations/Boruvka_2018/mHealthModeration-master/._sim-omit.R
- codes_BIOM2024119M/Reproduce simulation tables/Simulations/Boruvka_2018/mHealthModeration-master/sim-stable.Rout
- __MACOSX/codes_BIOM2024119M/Reproduce simulation tables/Simulations/Boruvka_2018/mHealthModeration-master/._sim-stable.Rout
- codes_BIOM2024119M/Reproduce simulation tables/Simulations/Boruvka_2018/mHealthModeration-master/sim-ar1.R
- __MACOSX/codes_BIOM2024119M/Reproduce simulation tables/Simulations/Boruvka_2018/mHealthModeration-master/._sim-ar1.R
- codes_BIOM2024119M/Reproduce simulation tables/Simulations/Boruvka_2018/mHealthModeration-master/README.md
- __MACOSX/codes_BIOM2024119M/Reproduce simulation tables/Simulations/Boruvka_2018/mHealthModeration-master/._README.md
- codes_BIOM2024119M/Reproduce simulation tables/Simulations/Boruvka_2018/mHealthModeration-master/sim.R
- __MACOSX/codes_BIOM2024119M/Reproduce simulation tables/Simulations/Boruvka_2018/mHealthModeration-master/._sim.R
- codes_BIOM2024119M/Reproduce simulation tables/Simulations/Boruvka_2018/mHealthModeration-master/example_geepack.Rout
- __MACOSX/codes_BIOM2024119M/Reproduce simulation tables/Simulations/Boruvka_2018/mHealthModeration-master/._example_geepack.Rout
- codes_BIOM2024119M/Reproduce simulation tables/Simulations/Boruvka_2018/mHealthModeration-master/example.Rout
- __MACOSX/codes_BIOM2024119M/Reproduce simulation tables/Simulations/Boruvka_2018/mHealthModeration-master/._example.Rout
- codes_BIOM2024119M/Reproduce simulation tables/Simulations/Boruvka_2018/mHealthModeration-master/.gitignore
- __MACOSX/codes_BIOM2024119M/Reproduce simulation tables/Simulations/Boruvka_2018/mHealthModeration-master/._.gitignore
- codes_BIOM2024119M/Reproduce simulation tables/Simulations/Boruvka_2018/mHealthModeration-master/sim-ar1.RData
- __MACOSX/codes_BIOM2024119M/Reproduce simulation tables/Simulations/Boruvka_2018/mHealthModeration-master/._sim-ar1.RData
- codes_BIOM2024119M/Reproduce simulation tables/Simulations/Boruvka_2018/mHealthModeration-master/sim-omit.RData
- __MACOSX/codes_BIOM2024119M/Reproduce simulation tables/Simulations/Boruvka_2018/mHealthModeration-master/._sim-omit.RData
- codes_BIOM2024119M/Reproduce simulation tables/Simulations/Boruvka_2018/mHealthModeration-master/rsnmm.R
- __MACOSX/codes_BIOM2024119M/Reproduce simulation tables/Simulations/Boruvka_2018/mHealthModeration-master/._rsnmm.R
- codes_BIOM2024119M/Reproduce simulation tables/Simulations/Boruvka_2018/mHealthModeration-master/rsnmm.o
- __MACOSX/codes_BIOM2024119M/Reproduce simulation tables/Simulations/Boruvka_2018/mHealthModeration-master/._rsnmm.o
- codes_BIOM2024119M/Reproduce simulation tables/Simulations/Boruvka_2018/mHealthModeration-master/xgeepack.R
- __MACOSX/codes_BIOM2024119M/Reproduce simulation tables/Simulations/Boruvka_2018/mHealthModeration-master/._xgeepack.R
- codes_BIOM2024119M/Reproduce simulation tables/Simulations/Boruvka_2018/mHealthModeration-master/example_geepack.R
- __MACOSX/codes_BIOM2024119M/Reproduce simulation tables/Simulations/Boruvka_2018/mHealthModeration-master/._example_geepack.R
- codes_BIOM2024119M/Reproduce simulation tables/Simulations/Boruvka_2018/mHealthModeration-master/init.R
- __MACOSX/codes_BIOM2024119M/Reproduce simulation tables/Simulations/Boruvka_2018/mHealthModeration-master/._init.R
- codes_BIOM2024119M/Reproduce simulation tables/Simulations/Boruvka_2018/mHealthModeration-master/sim-omit.Rout
- __MACOSX/codes_BIOM2024119M/Reproduce simulation tables/Simulations/Boruvka_2018/mHealthModeration-master/._sim-omit.Rout
- codes_BIOM2024119M/Reproduce simulation tables/Simulations/Boruvka_2018/mHealthModeration-master/sim-stable.R
- __MACOSX/codes_BIOM2024119M/Reproduce simulation tables/Simulations/Boruvka_2018/mHealthModeration-master/._sim-stable.R
- codes_BIOM2024119M/Reproduce simulation tables/Simulations/Boruvka_2018/mHealthModeration-master/xzoo.R
- __MACOSX/codes_BIOM2024119M/Reproduce simulation tables/Simulations/Boruvka_2018/mHealthModeration-master/._xzoo.R
- codes_BIOM2024119M/Reproduce simulation tables/Simulations/Boruvka_2018/mHealthModeration-master/sim-ar1.Rout
- __MACOSX/codes_BIOM2024119M/Reproduce simulation tables/Simulations/Boruvka_2018/mHealthModeration-master/._sim-ar1.Rout
