# Supplementary material for: Penalized G-estimation for effect modifier selection in a structural nested mean model for repeated outcomes
Source: Biometrics. Author manuscript; Available in PMC 2026 Jun 16. (PMC13271025; doi:10.1093/biomtc/ujae165)
Supplement: Codes [file NIHMS2179184-supplement-Codes.zip › codes_BIOM2024119M/example.R]

load("example_data.Rdata")
source("penalizedG.R")

# Treatment-free model is misspecified, because we did not include exp(l5) in it
tf.model <- as.formula(paste("~",paste(c(paste("l",1:6,sep=""), paste("x",1:10,sep="")),
                                                   collapse = "+"), collapse=""))
# Treatment model is correctly specified
treat.model <- ~l1+l2+l3+l4+l5+l6
p <- length(model.matrix(tf.model, data=example_data)[1,])

# Creating a sequence of tuning parameter values in decreasing order
lam_max <- 1
lam_min <- 0.01*lam_max
lambda.seq <- sort(seq(lam_min,lam_max,(lam_max-lam_min)/99), decreasing=TRUE)

# Perfom the penalized G-estimation for all lambda values and get the fit corresponding
# to the optimal lambda chosen by a Doubly Robust Information Criterion (DRIC)
out <- penalizedG(data = example_data, wc.str = "exchangeable", id.var="id", response.var="y",
                   treat.var="a", tf.model=tf.model, treat.model = treat.model,
                   lambda.seq = lambda.seq, maxitr = 50, penalty = "SCAD")

names(out)
out$lambda.optimal
out$nitr
out$selected.EMs

effect.modification <- out$estimate[2:p]
names(effect.modification) <- row.names(out$estimate)[2:p]
effect.modification <- effect.modification[abs(effect.modification) > 0.001]

main.effect <- out$estimate[1]

round(main.effect, 2)
round(effect.modification, 2)
