# Supplementary material for: Penalized G-estimation for effect modifier selection in a structural nested mean model for repeated outcomes
Source: Biometrics. Author manuscript; Available in PMC 2026 Jun 16. (PMC13271025; doi:10.1093/biomtc/ujae165)
Supplement: Codes [file NIHMS2179184-supplement-Codes.zip › codes_BIOM2024119M/README.md]

## Reproduce the results of the paper titled "Penalized G-estimation for effect modifier selection in a structural nested mean model for repeated outcomes"

This folder contains:

* The code to run our method with an example data.
* The code to load the output results of the simulations and create the tables in the paper.
* The code to run the simulations to obtain those outputs.

### Running the example

This folder also contains "example.R" code file that loads the example data in "example_data.Rdata", calls the "penalizedG.r" source codes, and applies our method on the example data.

The "penalizedG.r" source file contains the function penalizedG() which performs penalized G-estimation for a given longitudinal data, a specific working correlation structure and a sequence of tuning parameters, and returns result under the optimal value (selected by a double-robust information  criterion) of the tuning parameter in the given range. Currently, the function allows a continuous outcome and a binary treatment/exposure. The outcome, the exposure and the potential confounders, all can be time-varying, but the potential confounders should be continuous or binary.


### Reproducing the tables of our simulation study

The folder "Reproduce simulation tables/" contains the .Rdata files in the "Reproduce simulation tables/results/" directory. These .Rdata files contain the summary results for each set of simulations outlined in the paper. The code to load the .Rdata files and re-create the tables provided in the paper is given in the "replicate_manuscript_tables.R" code file.

### Running our simulation

The .Rdata files can be obtained by running our simulations using the codes provided in the "Reproduce simulation tables/Simulations/" directory. In this subfolder, "penalizedG_SCAD.R", "simulation.R", and "simPenalizedG_dRobust.R" are the main source files. All the other code files run the simulations for different settings we considered in the paper. For example, "sim_Table1_Setting1.R" runs the simulations to produce summary results for our Setting 1 and save the output as .Rdata files required to make Table 1 of the paper.

Note that, all of these "sim_~.R" code files should be run on Cluster Computers since these are computationally intensive. We recommend to apply parallel computing.


### R commands for installing and using our R package "penalizedG" available as GitHub repository

library(devtools) # if already installed, otherwise need to install it first

install_github("ajmeryjaman/penalizedG")

library(penalizedG)

?penalizedG # to follow the example
