# Supplementary material for: Penalized G-estimation for effect modifier selection in a structural nested mean model for repeated outcomes
Source: Biometrics. Author manuscript; Available in PMC 2026 Jun 16. (PMC13271025; doi:10.1093/biomtc/ujae165)
Supplement: Codes [file NIHMS2179184-supplement-Codes.zip › codes_BIOM2024119M/Reproduce simulation tables/replicate_manuscript_tables.R]

########################################################################################
######    Reproduce the tables of the paper and the supplementary materials       ######
########################################################################################

rm(list=ls())
#Set the path to the "results" folder
setwd("./results")

library(xtable)
## 3 working strs
out.table <- function(res, psi.true, p){
  estimate.out.ind <- estimate.out.exch <- estimate.out.ar1 <- estimate.out.un <- NULL
  asymp.var.psi.ind <- asymp.var.psi.exch <- asymp.var.psi.ar1 <- asymp.var.psi.un <- NULL
  under <- over <- exact <- lambda.out <- itr.out <- NULL
  
  for(B in 1:length(res)){
    estimate.out.ind <- cbind(estimate.out.ind, res[[B]]$estimate.out[[1]])
    estimate.out.exch <- cbind(estimate.out.exch, res[[B]]$estimate.out[[2]])
    estimate.out.un <- cbind(estimate.out.un, res[[B]]$estimate.out[[3]])
    
    asymp.var.psi.ind <- cbind(asymp.var.psi.ind, res[[B]]$asymp.var.psi[[1]])
    asymp.var.psi.exch <- cbind(asymp.var.psi.exch, res[[B]]$asymp.var.psi[[2]])
    asymp.var.psi.un <- cbind(asymp.var.psi.un, res[[B]]$asymp.var.psi[[3]])
    
    under <- cbind(under, unlist(res[[B]]$under))
    over <- cbind(over, unlist(res[[B]]$over))
    exact <- cbind(exact, unlist(res[[B]]$exact))
    lambda.out <- cbind(lambda.out, unlist(res[[B]]$lambda.out))
    itr.out <- cbind(itr.out, unlist(res[[B]]$itr.out))
    print(B)
  }
  
  t1 <- cbind(FN=apply(under, 1, function(x) mean(x > 0)),
              FP=apply(over, 1, function(x) mean(x > 0)),
              EXACT = apply(exact, 1, function(x) mean(x)),
              AFP = apply(over, 1, function(x) mean(x)))
  
  t2 <- rbind(r.bias=100*abs(apply(estimate.out.ind[1:p,],1,mean)-psi.true)/psi.true,
              emp.SD=apply(estimate.out.ind[1:p,],1,sd),
              avg.asymp.SD=sqrt(apply(asymp.var.psi.ind[1:p,],1,mean)),
              r.bias=100*abs(apply(estimate.out.exch[1:p,],1,mean)-psi.true)/psi.true,
              emp.SD=apply(estimate.out.exch[1:p,],1,sd),
              avg.asymp.SD=sqrt(apply(asymp.var.psi.exch[1:p,],1,mean)),
              r.bias=100*abs(apply(estimate.out.un[1:p,],1,mean)-psi.true)/psi.true,
              emp.SD=apply(estimate.out.un[1:p,],1,sd),
              avg.asymp.SD=sqrt(apply(asymp.var.psi.un[1:p,],1,mean))
  )
  return(list(t1=t1, t2=t2,lambda.out=lambda.out))
}

out.table2 <- function(res, res2, psi.true, set, set2){
  estimate.out.ind <- estimate.out.exch <- estimate.out.ar1 <- estimate.out.un <- NULL
  asymp.var.psi.ind <- asymp.var.psi.exch <- asymp.var.psi.ar1 <- asymp.var.psi.un <- NULL
  estimate.oracle.ind <- estimate.oracle.exch <- estimate.oracle.ar1 <- estimate.oracle.un <- NULL
  asymp.var.psi.oracle.ind <- asymp.var.psi.oracle.exch <- asymp.var.psi.oracle.ar1 <- NULL
  asymp.var.psi.oracle.un <- NULL
  
  for(B in 1:length(res)){
    estimate.out.ind <- cbind(estimate.out.ind, res[[B]]$estimate.out[[1]])
    estimate.out.exch <- cbind(estimate.out.exch, res[[B]]$estimate.out[[2]])
    estimate.out.un <- cbind(estimate.out.un, res[[B]]$estimate.out[[3]])
    
    asymp.var.psi.ind <- cbind(asymp.var.psi.ind, res[[B]]$asymp.var.psi[[1]])
    asymp.var.psi.exch <- cbind(asymp.var.psi.exch, res[[B]]$asymp.var.psi[[2]])
    asymp.var.psi.un <- cbind(asymp.var.psi.un, res[[B]]$asymp.var.psi[[3]])
    
    estimate.oracle.ind <- cbind(estimate.oracle.ind, res2[[B]]$estimate.oracle[[1]])
    estimate.oracle.exch <- cbind(estimate.oracle.exch, res2[[B]]$estimate.oracle[[2]])
    estimate.oracle.un <- cbind(estimate.oracle.un, res2[[B]]$estimate.oracle[[3]])
    
    asymp.var.psi.oracle.ind <- cbind(asymp.var.psi.oracle.ind, res2[[B]]$asymp.var.psi.oracle[[1]])
    asymp.var.psi.oracle.exch <- cbind(asymp.var.psi.oracle.exch, res2[[B]]$asymp.var.psi.oracle[[2]])
    asymp.var.psi.oracle.un <- cbind(asymp.var.psi.oracle.un, res2[[B]]$asymp.var.psi.oracle[[3]])
    print(B)
  }
  
  t2 <- rbind(r.bias=100*abs(apply(estimate.out.ind[set,],1,mean)-psi.true)/psi.true,
              emp.SD=apply(estimate.out.ind[set,],1,sd),
              avg.asymp.SD=sqrt(apply(asymp.var.psi.ind[set,],1,mean)),
              r.bias=100*abs(apply(estimate.out.exch[set,],1,mean)-psi.true)/psi.true,
              emp.SD=apply(estimate.out.exch[set,],1,sd),
              avg.asymp.SD=sqrt(apply(asymp.var.psi.exch[set,],1,mean)),
              r.bias=100*abs(apply(estimate.out.un[set,],1,mean)-psi.true)/psi.true,
              emp.SD=apply(estimate.out.un[set,],1,sd),
              avg.asymp.SD=sqrt(apply(asymp.var.psi.un[set,],1,mean))
  )
  t2.oracle <- rbind(r.bias=100*abs(apply(estimate.oracle.ind[set2,],1,mean)-psi.true)/psi.true,
                     emp.SD=apply(estimate.oracle.ind[set2,],1,sd),
                     avg.asymp.SD=sqrt(apply(asymp.var.psi.oracle.ind[set2,],1,mean)),
                     r.bias=100*abs(apply(estimate.oracle.exch[set2,],1,mean)-psi.true)/psi.true,
                     emp.SD=apply(estimate.oracle.exch[set2,],1,sd),
                     avg.asymp.SD=sqrt(apply(asymp.var.psi.oracle.exch[set2,],1,mean)),
                     r.bias=100*abs(apply(estimate.oracle.un[set2,],1,mean)-psi.true)/psi.true,
                     emp.SD=apply(estimate.oracle.un[set2,],1,sd),
                     avg.asymp.SD=sqrt(apply(asymp.var.psi.oracle.un[set2,],1,mean)))
  return(list(t2=t2, t2.oracle=t2.oracle))# t2.oracle=t2.oracle))
}


############################## Table 1 ############################################
###
psi.true <- c(1, -2.5, rep(1.5, 4), 0, 2)

load("mod1_s1_NveA.Rdata")
length(out)
names(out[[1]])
length(out[[1]]$estimate.out)
out[[500]]$estimate.out
tab <- out.table(res=out, psi.true=psi.true, p=8)
apply(tab$lambda.out, 1, table)
t1 <- tab$t1
t2 <- tab$t2

rm(out)
load("mod1_s2_NveA.Rdata")
out[[500]]$estimate.out
tab <- out.table(res=out, psi.true=psi.true, p=8)
apply(tab$lambda.out, 1, table)
t1 <- rbind(t1, tab$t1)
t2 <- rbind(t2, tab$t2)

rm(out)
load("mod1_s3_NveA.Rdata")
out[[500]]$estimate.out
tab <- out.table(res=out, psi.true=psi.true, p=8)
apply(tab$lambda.out, 1, table)
t1 <- rbind(t1, tab$t1)
t2 <- rbind(t2, tab$t2)


rm(out)
load("mod1_s4_NveA.Rdata")
out[[500]]$estimate.out
tab <- out.table(res=out, psi.true=psi.true, p=8)
apply(tab$lambda.out, 1, table)
t1.mod1 <- rbind(t1, tab$t1)
t2.mod1 <- rbind(t2, tab$t2)

round(100*t1.mod1[,1:3],1)

##
###
psi.true <- c(1, -2, 1, 0.75, 0.9, 1.2, 0, 1.8)

rm(out)
load("mod2_s1_NveA.Rdata")
out[[500]]$estimate.out
tab <- out.table(res=out, psi.true=psi.true, p=8)
apply(tab$lambda.out, 1, table)
t1 <- tab$t1
t2 <- tab$t2

rm(out)
load("mod2_s2_NveA.Rdata")
out[[500]]$estimate.out
tab <- out.table(res=out, psi.true=psi.true, p=8)
apply(tab$lambda.out, 1, table)
t1 <- rbind(t1, tab$t1)
t2 <- rbind(t2, tab$t2)

rm(out)
load("mod2_s3_NveA.Rdata")
out[[500]]$estimate.out
tab <- out.table(res=out, psi.true=psi.true, p=8)
apply(tab$lambda.out, 1, table)
t1 <- rbind(t1, tab$t1)
t2 <- rbind(t2, tab$t2)


rm(out)
load("mod2_s4_NveA.Rdata")
out[[500]]$estimate.out
tab <- out.table(res=out, psi.true=psi.true, p=8)
apply(tab$lambda.out, 1, table)
t1.mod2 <- rbind(t1, tab$t1)
t2.mod2 <- rbind(t2, tab$t2)

round(100*t1.mod2[,1:3],1)


print(xtable(data.frame(autocorr.coef=rep(NA,12), wcm=rep(c("Indep","Exch", "UN"),4),
                        round(100*t1.mod1[,1:3],1), t1.mod1[,4], rep(NA,12),
                        round(100*t1.mod2[,1:3],1), t1.mod2[,4]), digits = c(0,0,0,1,1,1,2,0,1,1,1,2)),
      include.rownames = F)


############################## Table 2 ############################################

####### n=500
## Model 1
psi.true <- c(1, -2.5, rep(1.5, 4), 0, 2)

rm(out)
load("mod1_s1_NveA_n500.Rdata")
out[[500]]$estimate.out
tab <- out.table(res=out, psi.true=psi.true, p=8)
apply(tab$lambda.out, 1, summary)
t1 <- tab$t1
t2 <- tab$t2

rm(out)
load("mod1_s2_NveA_n500.Rdata")
out[[500]]$estimate.out
tab <- out.table(res=out, psi.true=psi.true, p=8)
apply(tab$lambda.out, 1, summary)
t1.mod1 <- rbind(t1, tab$t1)
t2.mod1 <- rbind(t2, tab$t2)

#### Model 2
psi.true <- c(1, -2, 1, 0.75, 0.9, 1.2, 0, 1.8)

rm(out)
load("mod2_s1_NveA_n500.Rdata")
out[[500]]$estimate.out
tab <- out.table(res=out, psi.true=psi.true, p=8)
apply(tab$lambda.out, 1, summary)
t1 <- tab$t1
t2 <- tab$t2

rm(out)
load("mod2_s2_NveA_n500.Rdata")
out[[500]]$estimate.out
tab <- out.table(res=out, psi.true=psi.true, p=8)
apply(tab$lambda.out, 1, summary)
t1.mod2 <- rbind(t1, tab$t1)
t2.mod2 <- rbind(t2, tab$t2)

round(100*t1.mod1[,1:3],1)
round(100*t1.mod2[,1:3],1)

print(xtable(data.frame(autocorr.coef=rep(NA,6), wcm=rep(c("Indep","Exch", "UN"),2),
                        round(100*t1.mod1[,1:3],1), t1.mod1[,4], rep(NA,6),
                        round(100*t1.mod2[,1:3],1), t1.mod2[,4]), digits = c(0,0,0,1,1,1,2,0,1,1,1,2)),
      include.rownames = F)

############################## Table 3 ############################################
##### penalized vs oracle

rm(out)
load("mod1_s2_NveA_n500.Rdata")
load("mod1_s2_NveA_n500_oracle.Rdata")
out.oracle[[500]]$estimate.oracle
t2 <- out.table2(res=out, res2=out.oracle, psi.true=c(1, -2.5, rep(1.5, 4), 2),
                set=c(1:6,8), set2=1:7)
tab <- cbind(t2$t2, NA, t2$t2.oracle)
rnames1 <- rep(c("Ind","Exch","UN"), each=3, len=9)
rnames2 <- rep(c("r.bias","SE1","SE2"), 3)
print(xtable(data.frame(rnames1,rnames2,round(tab,2))), include.rownames = F)

rm(out)
rm(out.oracle)
load("mod2_s2_NveA_n500.Rdata")
load("mod2_s2_NveA_n500_oracle.Rdata")
out.oracle[[500]]$estimate.oracle
t2 <- out.table2(res=out, res2=out.oracle, psi.true=c(1, -2, 1, 0.75, 0.9, 1.2, 1.8),
                set=c(1:6,8), set2=1:7)
tab2 <- cbind(t2$t2, NA, t2$t2.oracle)
rnames1 <- rep(c("Ind","Exch","UN"), each=3, len=9)
rnames2 <- rep(c("r.bias","SE1","SE2"), 3)
print(xtable(data.frame(rnames1,rnames2,round(tab2,2))), include.rownames = F)


############################## Table 4 ############################################
rm(out)
load("sim_dRobust_mod1_NveA.Rdata")

# rm(out)
# load("sim_dRobust_mod2_NveA_400.Rdata")

length(out)
names(out[[1]])
names(out[[1]]$out_scene1)
length(out[[1]]$out_scene1$estimate.out)
out[[500]]$out_scene1$estimate.out

out[[1]]$out_scene2$over

res <- out

estimate.ind.s1 <- asymp.var.ind.s1 <- estimate.ind.s2 <- asymp.var.ind.s2 <- NULL
estimate.ind.s3 <- asymp.var.ind.s3 <- estimate.ind.s4 <- asymp.var.ind.s4 <-  NULL
estimate.exch.s1 <- asymp.var.exch.s1 <- estimate.exch.s2 <- asymp.var.exch.s2 <- NULL
estimate.exch.s3 <- asymp.var.exch.s3 <- estimate.exch.s4 <- asymp.var.exch.s4 <-  NULL
estimate.un.s1 <- asymp.var.un.s1 <- estimate.un.s2 <- asymp.var.un.s2 <- NULL
estimate.un.s3 <- asymp.var.un.s3 <- estimate.un.s4 <- asymp.var.un.s4 <-  NULL

under1 <- over1 <- exact1 <- lambda.out1 <- itr.out1 <- NULL
under2 <- over2 <- exact2 <- lambda.out2 <- itr.out2 <- NULL
under3 <- over3 <- exact3 <- lambda.out3 <- itr.out3 <- NULL
under4 <- over4 <- exact4 <- lambda.out4 <- itr.out4 <- NULL

for(B in 1:length(res)){
  estimate.ind.s1 <- cbind(estimate.ind.s1, res[[B]]$out_scene1$estimate.out[[1]])
  estimate.exch.s1 <- cbind(estimate.exch.s1, res[[B]]$out_scene1$estimate.out[[2]])
  estimate.un.s1 <- cbind(estimate.un.s1, res[[B]]$out_scene1$estimate.out[[3]])
  
  under1 <- cbind(under1, unlist(res[[B]]$out_scene1$under))
  over1 <- cbind(over1, unlist(res[[B]]$out_scene1$over))
  exact1 <- cbind(exact1, unlist(res[[B]]$out_scene1$exact))
  lambda.out1 <- cbind(lambda.out1, unlist(res[[B]]$out_scene1$lambda.out))
  itr.out1 <- cbind(itr.out1, unlist(res[[B]]$out_scene1$itr.out))
  
  estimate.ind.s2 <- cbind(estimate.ind.s2, res[[B]]$out_scene2$estimate.out[[1]])
  estimate.exch.s2 <- cbind(estimate.exch.s2, res[[B]]$out_scene2$estimate.out[[2]])
  estimate.un.s2 <- cbind(estimate.un.s2, res[[B]]$out_scene2$estimate.out[[3]])
  
  under2 <- cbind(under2, unlist(res[[B]]$out_scene2$under))
  over2 <- cbind(over2, unlist(res[[B]]$out_scene2$over))
  exact2 <- cbind(exact2, unlist(res[[B]]$out_scene2$exact))
  lambda.out2 <- cbind(lambda.out2, unlist(res[[B]]$out_scene2$lambda.out))
  itr.out2 <- cbind(itr.out2, unlist(res[[B]]$out_scene2$itr.out))
  
  estimate.ind.s3 <- cbind(estimate.ind.s3, res[[B]]$out_scene3$estimate.out[[1]])
  estimate.exch.s3 <- cbind(estimate.exch.s3, res[[B]]$out_scene3$estimate.out[[2]])
  estimate.un.s3 <- cbind(estimate.un.s3, res[[B]]$out_scene3$estimate.out[[3]])
  
  under3 <- cbind(under3, unlist(res[[B]]$out_scene3$under))
  over3 <- cbind(over3, unlist(res[[B]]$out_scene3$over))
  exact3 <- cbind(exact3, unlist(res[[B]]$out_scene3$exact))
  lambda.out3 <- cbind(lambda.out3, unlist(res[[B]]$out_scene3$lambda.out))
  itr.out3 <- cbind(itr.out3, unlist(res[[B]]$out_scene3$itr.out))
  
  estimate.ind.s4 <- cbind(estimate.ind.s4, res[[B]]$out_scene4$estimate.out[[1]])
  estimate.exch.s4 <- cbind(estimate.exch.s4, res[[B]]$out_scene4$estimate.out[[2]])
  estimate.un.s4 <- cbind(estimate.un.s4, res[[B]]$out_scene4$estimate.out[[3]])
  
  under4 <- cbind(under4, unlist(res[[B]]$out_scene4$under))
  over4 <- cbind(over4, unlist(res[[B]]$out_scene4$over))
  exact4 <- cbind(exact4, unlist(res[[B]]$out_scene4$exact))
  lambda.out4 <- cbind(lambda.out4, unlist(res[[B]]$out_scene4$lambda.out))
  itr.out4 <- cbind(itr.out4, unlist(res[[B]]$out_scene4$itr.out))
  
  print(B)
} 

p <- 19

fn.select <- function(est){
  100*mean(as.numeric(abs(est) > 0.001))
}

t1 <- cbind(c(apply(estimate.ind.s1[2:7,], 1, fn.select), NA, apply(estimate.ind.s1[8:18,], 1, fn.select)),
            c(apply(estimate.exch.s1[2:7,], 1, fn.select), NA, apply(estimate.exch.s1[8:18,], 1, fn.select)),
            c(apply(estimate.un.s1[2:7,], 1, fn.select), NA, apply(estimate.un.s1[8:18,], 1, fn.select)),
            apply(estimate.ind.s2[2:p,], 1, fn.select),
            apply(estimate.exch.s2[2:p,], 1, fn.select),
            apply(estimate.un.s2[2:p,], 1, fn.select),
            apply(estimate.ind.s3[2:p,], 1, fn.select),
            apply(estimate.exch.s3[2:p,], 1, fn.select),
            apply(estimate.un.s3[2:p,], 1, fn.select),
            c(apply(estimate.ind.s4[2:7,], 1, fn.select), NA, apply(estimate.ind.s4[8:18,], 1, fn.select)),
            c(apply(estimate.exch.s4[2:7,], 1, fn.select), NA, apply(estimate.exch.s4[8:18,], 1, fn.select)),
            c(apply(estimate.un.s4[2:7,], 1, fn.select), NA, apply(estimate.un.s4[8:18,], 1, fn.select))
)
round(t1,2)

t2 <- rbind(c(apply(under1, 1, function(x) mean(x > 0)),
              apply(under2, 1, function(x) mean(x > 0)),
              apply(under3, 1, function(x) mean(x > 0)),
              apply(under4, 1, function(x) mean(x > 0))),
            c(apply(over1, 1, function(x) mean(x > 0)),
              apply(over2, 1, function(x) mean(x > 0)),
              apply(over3, 1, function(x) mean(x > 0)),
              apply(over4, 1, function(x) mean(x > 0))),
            c(apply(exact1, 1, function(x) mean(x)),
              apply(exact2, 1, function(x) mean(x)),
              apply(exact3, 1, function(x) mean(x)),
              apply(exact4, 1, function(x) mean(x))))

row.names(t2) <- c("FN", "FP", "EXACT")

tab <- round(rbind(t1,100*t2),2)
colnames(tab) <- rep(c("Indep", "Exch", "UN"), 4)
tab

# xtable(data.frame(tab[,1:3], NA, tab[,4:6], NA, tab[,7:9]), digits = 0)
xtable(data.frame(tab[,1:3], NA, tab[,4:6], NA, tab[,7:9], NA, tab[,10:12]), digits = 1)


########################################################################################
##########    Reproduce tables of the supplementary materials    #######################
########################################################################################

############################## Table S2 ############################################
rm(out)
load("mod1_s2_unbalanced.Rdata")
psi.true <- c(1, -2.5, rep(1.5, 4), 0, 2)
out[[500]]$estimate.out
#length(unique(out[[1]]$data.out$id))
tab <- out.table(res=out, psi.true=psi.true, p=8)
apply(tab$lambda.out, 1, summary)
t1.mod1 <- tab$t1
t2.mod1 <- tab$t2

rm(out)
load("mod2_s2_unbalanced.Rdata")
psi.true <- c(1, -2, 1, 0.75, 0.9, 1.2, 0, 1.8)
out[[500]]$estimate.out
#length(unique(out[[1]]$data.out$id))
tab <- out.table(res=out, psi.true=psi.true, p=8)
apply(tab$lambda.out, 1, summary)
t1.mod2 <- tab$t1
t2.mod2 <- tab$t2


round(100*t1.mod1,2)
round(100*t1.mod2,2)
round(t2.mod1,3)
round(t2.mod2,3)

print(xtable(data.frame(wcm=c("Indep","Exch", "UN"), 100*t1.mod1, rep(NA,3), 100*t1.mod2),
             digits = c(0,0,1,1,1,2,0,1,1,1,2)), include.rownames = F)


############################## Table S3 ############################################
psi.true <- c(1, -2.5, rep(1.5, 4), 0, 2)

rm(out)
load("complex_mod1_s1.Rdata")
out[[500]]$estimate.out
#length(unique(out[[1]]$data.out$id))
tab <- out.table(res=out, psi.true=psi.true, p=8)
apply(tab$lambda.out, 1, summary)
t1 <- tab$t1
t2 <- tab$t2

rm(out)
load("complex_mod1_s2.Rdata")
out[[500]]$estimate.out
#length(unique(out[[1]]$data.out$id))
tab <- out.table(res=out, psi.true=psi.true, p=8)
apply(tab$lambda.out, 1, summary)
t1.mod1 <- rbind(t1, tab$t1)
t2.mod1 <- rbind(t2, tab$t2)

# Model 2
psi.true <- c(1, -2, 1, 0.75, 0.9, 1.2, 0, 1.8)

rm(out)
load("complex_mod2_s1.Rdata")
out[[500]]$estimate.out
tab <- out.table(res=out, psi.true=psi.true, p=8)
apply(tab$lambda.out, 1, summary)
t1 <- tab$t1
t2 <- tab$t2

rm(out)
load("complex_mod2_s2.Rdata")
out[[500]]$estimate.out
tab <- out.table(res=out, psi.true=psi.true, p=8)
apply(tab$lambda.out, 1, summary)
t1.mod2 <- rbind(t1, tab$t1)
t2.mod2 <- rbind(t2, tab$t2)

round(100*t1.mod1[,1:3],1)
round(100*t1.mod2[,1:3],1)

print(xtable(data.frame(autocorr.coef=rep(NA,6), wcm=rep(c("Indep","Exch", "UN"),2),
                        round(100*t1.mod1[,1:3],1), t1.mod1[,4], rep(NA,6),
                        round(100*t1.mod2[,1:3],1), t1.mod2[,4]), digits = c(0,0,0,1,1,1,2,0,1,1,1,2)),
      include.rownames = F)


############################## Table S4 ############################################
psi.true <- c(1, -2.5, rep(1.5, 4), 0, 2)

rm(out)
load("dag3_set1_n200.Rdata")
out[[500]]$estimate.out
#length(unique(out[[1]]$data.out$id))
tab <- out.table(res=out, psi.true=psi.true, p=8)
apply(tab$lambda.out, 1, summary)
t1 <- tab$t1
t2 <- tab$t2

rm(out)
load("dag3_set1_n500.Rdata")
out[[500]]$estimate.out
#length(unique(out[[1]]$data.out$id))
tab <- out.table(res=out, psi.true=psi.true, p=8)
apply(tab$lambda.out, 1, summary)
t1.mod1 <- rbind(t1, tab$t1)
t2.mod1 <- rbind(t2, tab$t2)

#round(out[[9]]$estimate.out[[2]][1:19,], 7)

# Model 2
psi.true <- c(1, -2, 1, 0.75, 0.9, 1.2, 0, 1.8)

rm(out)
load("dag3_set2_n200.Rdata")
out[[500]]$estimate.out
tab <- out.table(res=out, psi.true=psi.true, p=8)
apply(tab$lambda.out, 1, summary)
t1 <- tab$t1
t2 <- tab$t2

rm(out)
load("dag3_set2_n500.Rdata")
out[[500]]$estimate.out
tab <- out.table(res=out, psi.true=psi.true, p=8)
apply(tab$lambda.out, 1, summary)
t1.mod2 <- rbind(t1, tab$t1)
t2.mod2 <- rbind(t2, tab$t2)

round(100*t1.mod1[,1:3],1)
round(100*t1.mod2[,1:3],1)

print(xtable(data.frame(autocorr.coef=rep(NA,6), wcm=rep(c("Indep","Exch", "UN"),2),
                        round(100*t1.mod1[,1:3],1), t1.mod1[,4], rep(NA,6),
                        round(100*t1.mod2[,1:3],1), t1.mod2[,4]), digits = c(0,0,0,1,1,1,2,0,1,1,1,2)),
      include.rownames = F)


############################## Table S5 ############################################
psi.true <- c(1, c(1.5, 1.2, -1.3, 0, 1), 2)

rm(out)
load("sim_high_p50n200.Rdata")
out[[500]]$estimate.out
tab <- out.table(res=out, psi.true=psi.true, p=7)
apply(tab$lambda.out, 1, summary)
t1 <- tab$t1
t2 <- tab$t2

# for(i in 21:40){
#   print(round(out[[i]]$estimate.out[[2]][2:7], 3))
# }

round(t2[,1:7],3)

rm(out)
load("sim_high_p100n200.Rdata")
out[[500]]$estimate.out
tab <- out.table(res=out, psi.true=psi.true, p=7)
apply(tab$lambda.out, 1, summary)
t1.n200 <- rbind(t1, tab$t1)
t2.n200 <- rbind(t2, tab$t2)

#### n=500
rm(out)
load("sim_high_p50n500.Rdata")
out[[500]]$estimate.out
tab <- out.table(res=out, psi.true=psi.true, p=7)
apply(tab$lambda.out, 1, summary)
t1 <- tab$t1
t2 <- tab$t2

rm(out)
load("sim_high_p100n500.Rdata")
out[[500]]$estimate.out
tab <- out.table(res=out, psi.true=psi.true, p=7)
apply(tab$lambda.out, 1, summary)
t1.n500 <- rbind(t1, tab$t1)
t2.n500 <- rbind(t2, tab$t2)

round(100*t1.n200[,1:4],1)
round(100*t1.n500[,1:4],1)

print(xtable(data.frame(autocorr.coef=rep(NA,6), wcm=rep(c("Indep","Exch", "UN"),2),
                        round(100*t1.n200[,1:4],1), rep(NA,6),
                        round(100*t1.n500[,1:4],1)), digits = c(0,0,0,1,1,1,2,0,1,1,1,2)),
      include.rownames = F)


############################## Table S6 ############################################
out.table.comp <- function(res, psi.true, res.boruvka, which.coef = c(3, 20:36)){
  estimate.out.ind <- asymp.var.psi.ind <- est.b <- var.b <- NULL
  for(B in 1:length(res)){
    estimate.out.ind <- cbind(estimate.out.ind, res[[B]]$estimate.out[[1]])
    asymp.var.psi.ind <- cbind(asymp.var.psi.ind, res[[B]]$asymp.var.psi[[1]])
    est.b <- cbind(est.b, res.boruvka[[B]][which.coef, "Estimate"])
    var.b <- cbind(var.b, res.boruvka[[B]][which.coef, "SE"]^2)
    print(B)
  }
  n <- length(unique(res[[1]]$data.out$id))
  p <- dim(res[[1]]$estimate.out[[1]])[1]/2
  penG <- t(rbind(scaled.bias=sqrt(n)*abs(apply(estimate.out.ind[1:p,],1,mean) - psi.true),
                  emp.SD=apply(estimate.out.ind[1:p,],1,sd),
                  avg.asymp.SD=sqrt(apply(asymp.var.psi.ind[1:p,],1,mean))))
  Boruvka <- t(rbind(scaled.bias=sqrt(n)*abs(apply(est.b,1,mean) - psi.true),
                     emp.SD=apply(est.b,1,sd),
                     avg.asymp.SD=sqrt(apply(var.b,1,mean))))
  return(list(Boruvka = Boruvka, penG = penG))
}

psi.true <- c(1, -2.5, rep(1.5, 4), 0, 2, rep(0, 10))

rm(out)
load("mod1_s2_NveA.Rdata")
load("Boruvka_fit_n200.Rdata")
tab <- out.table.comp(res = out, psi.true = psi.true, res.boruvka = fit_n200)
tab.n200 <- cbind(tab$penG, tab$Boruvka)
colnames(tab.n200) <- c("Bias", "SE1", "SE2","Bias", "SE1", "SE2")

rm(out)
load("mod1_s2_NveA_n500.Rdata")
load("Boruvka_fit_n500.Rdata")
tab <- out.table.comp(res = out, psi.true = psi.true, res.boruvka = fit_n500)
tab.n500 <- cbind(tab$penG, tab$Boruvka)
colnames(tab.n500) <- c("Bias", "SE1", "SE2","Bias", "SE1", "SE2")

print(xtable(cbind(tab.n200[,1:3], NA, tab.n200[,4:6], NA, tab.n500[,1:3], NA, tab.n500[,4:6]),
             digits = c(0,rep(2,15))), include.rownames = TRUE)
