# Supplementary material for: Penalized G-estimation for effect modifier selection in a structural nested mean model for repeated outcomes
Source: Biometrics. Author manuscript; Available in PMC 2026 Jun 16. (PMC13271025; doi:10.1093/biomtc/ujae165)
Supplement: Codes [file NIHMS2179184-supplement-Codes.zip › codes_BIOM2024119M/Reproduce simulation tables/Simulations/simulation.R]

## This function generates a data according to the arguments provided and performs
## penalized G-estimation for a sequence of tuning parameter values

simPenalizedG.complex <- function(n, n.i, sigma2.e, alpha, corstr.true, tf.model, treat.model,
                          maxitr, lambda.seq, EM.true, autocorr.coef,
                          working.strs){
  n.wstrs <- length(working.strs)
  errors <- lapply(1:n.wstrs, function(w) rep(1,length(lambda.seq)))
  any.errors <- unlist(lapply(1:n.wstrs, function(w) sum(errors[[w]]==0) == 0))
  while(sum(any.errors)>=1){
    # Generate the data
    data <- data.gen.complex(n, ni = n.i, sigma2.e, alpha, corstr = corstr.true,
                             autocorr.coef=autocorr.coef)
    
    # Construct the propensity scores
    treat.mod.formula <- as.formula(paste("a",paste(treat.model,collapse = ""),collapse=""))
    mod.a <- glm(treat.mod.formula,family=binomial, data=data) ## no correlation
    E.a <- predict.glm(mod.a, type = "response")
    data$E.a <- E.a
    
    # Split the data matrix by subject
    dat <- split(data, data$id)
    l.mat <- data.frame(id=data$id, model.matrix(tf.model, data)) # cov+treat history
    l.mat.split <- split(l.mat, l.mat$id)
    
    ni <- lapply(1:n, function(i) length(dat[[i]]$id))
    l <- lapply(1:n, function(i) as.matrix(l.mat.split[[i]][,-1]))
    a <- lapply(1:n, function(i) as.matrix(dat[[i]]$a))
    y <- lapply(1:n, function(i) as.matrix(dat[[i]]$y))
    E.a <- lapply(1:n, function(i) as.matrix(dat[[i]]$E.a))
    p <- dim(l.mat[,-1])[2] # dimension of psi/delta including intercept
    
    # Perform the penalized G-estimation for each lambda values under different
    # working correlation structures according to the vector argument working.strs
    out.penalized.G <- lapply(1:n.wstrs, function(w) lapply(lambda.seq, function(k){
      output <- penalized.G(data=data,wc.str=working.strs[w],id.var="id",response.var="y",treat.var = "a",
                  tf.model=tf.model, treat.model=treat.model, lambda=k, maxitr=maxitr)
      print(c(w,k))
      return(output)
    }))
    
    # Check if the estimation did not converge under any lambda value
    errors <- lapply(1:n.wstrs, function(w) unlist(lapply(out.penalized.G[[w]], function(x) x$error)))
    any.errors <- unlist(lapply(1:n.wstrs, function(w) sum(errors[[w]]==0) == 0))
  }

  ### Calculate the double robust information criterion
  DRIC <- lapply(1:n.wstrs, function(w) lapply(which(errors[[w]]==0), function(k)
    calcDRIC(out.penalized.G[[w]][[k]], n, ni, p, y, a, E.a, l, wc.str=working.strs[w], lambda.seq[k])
  ))
  
  lambda.no.error <- lapply(1:n.wstrs, function(w) lambda.seq[which(errors[[w]]==0)])
  
  lambda.selected <- lapply(1:n.wstrs, function(w) lambda.no.error[[w]][which.min(unlist(DRIC[[w]]))])
  
  # Extract the results for the optimal tuning parameter
  res <- lapply(1:n.wstrs, function(w) out.penalized.G[[w]][[which(lambda.seq==lambda.selected[[w]])]])

  itr.out <- lapply(1:n.wstrs, function(w) res[[w]]$nitr)
  estimate.out <- lapply(1:n.wstrs, function(w) res[[w]]$estimate)
  estimate.set2 <- lapply(1:n.wstrs, function(w) list(res[[w]]$phi, res[[w]]$alpha))
    
  asymp.var <- lapply(1:n.wstrs, function(w) diag(res[[w]]$asymp.var.psi))
  
  # Calculate the number of false exclusions (under), the number of false inclusions (over)
  # and a binary indicator showing exact selection (exact)
  under <- lapply(1:n.wstrs, function(w) sum(as.numeric(abs(res[[w]]$estimate[2:p]) <= 0.001) * EM.true))
    
  over <- lapply(1:n.wstrs, function(w) sum(as.numeric(abs(res[[w]]$estimate[2:p]) > 0.001) * (1-EM.true)))
    
  exact <- lapply(1:n.wstrs, function(w) 
    sum(as.numeric(abs(res[[w]]$estimate[2:p]) > 0.001) * EM.true) == sum(EM.true) & 
      sum(as.numeric(abs(res[[w]]$estimate[2:p]) <= 0.001) * (1-EM.true)) == sum(1-EM.true)
  )

  lambda.out <- lambda.selected
  
  return(list(estimate.out=estimate.out,estimate.set2=estimate.set2,asymp.var.psi=asymp.var,itr.out=itr.out,
              lambda.out=lambda.out, under=under,over=over,exact=exact, data.out=data))
}


## calculate DRIC for a single value of lambda (tuning parameter)
calcDRIC <- function(out.penalized.G, n, ni, p, y, a, E.a, l, wc.str, lambda.seq){
  estimate <- out.penalized.G$estimate
  sigma2.hat <- out.penalized.G$phi
  alpha.hat <- out.penalized.G$alpha
  V <- lapply(1:n, function(i) sigma2.hat*corMatF(alpha = alpha.hat, ni = ni[[i]], corstr = wc.str))
  V.inv <- lapply(1:n, function(i) solve(V[[i]]))
  e <- lapply(1:n, function(i)
    y[[i]]-(c(a[[i]])*l[[i]])%*%estimate[1:p]-l[[i]]%*%estimate[(p+1):(2*p)])
  
  En.mat <- diag(c(0,q.scad(lambda.seq,abs(estimate[2:p]))/(10^(-6)+abs(estimate[2:p])), rep(0,p)))
  sum3.n <- Reduce("+", lapply(1:n, function(i)
    t(c(a[[i]]-E.a[[i]])*l[[i]])%*%V.inv[[i]]%*%(c(a[[i]])*l[[i]])))
  sum4.n <- Reduce("+", lapply(1:n, function(i) t(c(a[[i]]-E.a[[i]])*l[[i]])%*%V.inv[[i]]%*%l[[i]]))
  sum6.n <- Reduce("+", lapply(1:n, function(i) t(l[[i]])%*%V.inv[[i]]%*%l[[i]]))
  sum5.n <- Reduce("+", lapply(1:n, function(i) t(l[[i]])%*%V.inv[[i]]%*%(c(a[[i]])*l[[i]])))
  
  df.lambda <- sum(diag(solve(rbind(cbind(sum3.n,sum4.n),cbind(sum5.n,sum6.n))+n*En.mat)%*%
                          rbind(cbind(sum3.n,sum4.n),cbind(sum5.n,sum6.n))))
  
  sum.DRIC <- Reduce("+", lapply(1:n, function(i) sum((c(abs(a[[i]]-E.a[[i]]))*e[[i]]^2))))
  DRIC <- log(sum.DRIC/sum(unlist(ni))) + log(log(n))*log(2*p)*df.lambda/n ## for high-dimension
  # DRIC <- log(sum.DRIC/sum(unlist(ni))) + log(n)*df.lambda/n ## works in low dimension
  return(DRIC)
}


simPenalizedG.complex.high <- function(n, n.i, sigma2.e, alpha, corstr.true, tf.model, treat.model,
                                  maxitr, lambda.seq, EM.true, working.strs, autocorr.coef){
  n.wstrs <- length(working.strs)
  errors <- lapply(1:n.wstrs, function(w) rep(1,length(lambda.seq)))
  any.errors <- unlist(lapply(1:n.wstrs, function(w) sum(errors[[w]]==0) == 0))
  while(sum(any.errors)>=1){
    data <- data.gen.complex.high(n, ni = n.i, sigma2.e, alpha, corstr = corstr.true, ncovs=ncovs,
                                  autocorr.coef = autocorr.coef)
    treat.mod.formula <- as.formula(paste("a",paste(treat.model,collapse = ""), collapse=""))
    mod.a <- glm(treat.mod.formula,family=binomial, data=data) ## no correlation
    E.a <- predict.glm(mod.a, type = "response")
    data$E.a <- E.a
    
    dat <- split(data, data$id)
    l.mat <- data.frame(id=data$id, model.matrix(tf.model, data)) # cov+treat history
    l.mat.split <- split(l.mat, l.mat$id)
    
    ni <- lapply(1:n, function(i) length(dat[[i]]$id))
    l <- lapply(1:n, function(i) as.matrix(l.mat.split[[i]][,-1]))
    a <- lapply(1:n, function(i) as.matrix(dat[[i]]$a))
    y <- lapply(1:n, function(i) as.matrix(dat[[i]]$y))
    E.a <- lapply(1:n, function(i) as.matrix(dat[[i]]$E.a))
    p <- dim(l.mat[,-1])[2] # dimension of psi/delta including intercept
    
    out.penalized.G <- lapply(1:n.wstrs, function(w) lapply(lambda.seq, function(k) 
      penalized.G(data=data,wc.str=working.strs[w],id.var="id",response.var="y",treat.var = "a", 
                  tf.model=tf.model, treat.model=treat.model, lambda=k, maxitr=maxitr)))
    errors <- lapply(1:n.wstrs, function(w) unlist(lapply(out.penalized.G[[w]], function(x) x$error)))
    any.errors <- unlist(lapply(1:n.wstrs, function(w) sum(errors[[w]]==0) == 0))
  }
  
  ###DRIC calculation codes
  DRIC <- lapply(1:n.wstrs, function(w) lapply(which(errors[[w]]==0), function(k)
    calcDRIC(out.penalized.G[[w]][[k]], n, ni, p, y, a, E.a, l, wc.str=working.strs[w], lambda.seq[k])
  ))
  
  lambda.no.error <- lapply(1:n.wstrs, function(w) lambda.seq[which(errors[[w]]==0)])
  
  lambda.selected <- lapply(1:n.wstrs, function(w) lambda.no.error[[w]][which.min(unlist(DRIC[[w]]))])
  
  res <- lapply(1:n.wstrs, function(w) out.penalized.G[[w]][[which(lambda.seq==lambda.selected[[w]])]])
  
  itr.out <- lapply(1:n.wstrs, function(w) res[[w]]$nitr)
  estimate.out <- lapply(1:n.wstrs, function(w) res[[w]]$estimate)
  estimate.set2 <- lapply(1:n.wstrs, function(w) list(res[[w]]$phi, res[[w]]$alpha))
  
  asymp.var <- lapply(1:n.wstrs, function(w) diag(res[[w]]$asymp.var.psi))
  under <- lapply(1:n.wstrs, function(w) sum(as.numeric(abs(res[[w]]$estimate[2:p]) <= 0.001) * EM.true))
  
  over <- lapply(1:n.wstrs, function(w) sum(as.numeric(abs(res[[w]]$estimate[2:p]) > 0.001) * (1-EM.true)))
  
  exact <- lapply(1:n.wstrs, function(w) 
    sum(as.numeric(abs(res[[w]]$estimate[2:p]) > 0.001) * EM.true) == sum(EM.true) & 
      sum(as.numeric(abs(res[[w]]$estimate[2:p]) <= 0.001) * (1-EM.true)) == sum(1-EM.true)
  )
  
  lambda.out <- lambda.selected

  return(list(estimate.out=estimate.out, estimate.set2=estimate.set2, asymp.var.psi=asymp.var, 
              itr.out=itr.out, lambda.out=lambda.out, under=under, over=over, exact=exact, data.out=data))
}
