# Supplementary material for: Penalized G-estimation for effect modifier selection in a structural nested mean model for repeated outcomes
Source: Biometrics. Author manuscript; Available in PMC 2026 Jun 16. (PMC13271025; doi:10.1093/biomtc/ujae165)
Supplement: Codes [file NIHMS2179184-supplement-Codes.zip › codes_BIOM2024119M/Reproduce simulation tables/Simulations/sim_TableS5_high_dimension.R]

rm(list=ls())
library(mvtnorm)
source("penalizedG_SCAD.R")
source("simulation.R")

#######################################################################################
################################### Data generation ###################################
#######################################################################################

expit <- function(x) exp(x)/(1+exp(x))

data.gen.complex.high <- function(n, ni, sigma2.e, alpha, corstr, ncovs, autocorr.coef){
  # treatment model: a ~ l1+...+l6+a_1+y_1 [logit link]
  # treatment-free model: ~ l1+...+l6+exp(l5)
  beta <- c(0, rep(1, 5), -0.8, 0) # treatment model parameters
  delta <- c(1, c(1, 1.2, -1, 1, -1.2),
             -0.8, 1, 1.2, -2,
             1, 0, rep(1, 20), rep(0, ncovs-5-20)) # treatment-free model parameters
  psi <- c(1, c(1.5, 1.2, -1.3, 0, 1), 2, 0, rep(0, 5), rep(0, ncovs-5-5)) # blip parameters
  
  l1 <- rnorm(n, 0, 1) # cluster-level covariate
  V <- toeplitz(autocorr.coef^(0:(ncovs-1-1))) ### autocorrelation: n.deps*n.deps matrix
  
  lx <- a <- y <- vector(mode="list", length=n)
  lx.mat <- NULL
  for(i in 1:n){
    a[[i]] <- y[[i]] <- rep(NA, ni[i])
    lx[[i]] <- matrix(NA, ni[i], ncovs)
    lx[[i]][,1] <- rep(l1[i], ni[i])
    
    corr.mat <- switch(corstr,
                       "exchangeable" = toeplitz(c(1, rep(alpha, ni[i]-1))),
                       "ar1" = toeplitz(alpha^(0:(ni[i]-1))),
                       "independence" = diag(ni[i])
    )
    cov.mat <- diag(sqrt(sigma2.e), ni[i]) %*% corr.mat %*% diag(sqrt(sigma2.e), ni[i])
    e <- rmvnorm(1, sigma = cov.mat)
    
    ### j=1
    mu.lx <- c(NA, # for l1
               rep(0, 4), rep(0, ncovs-5)) #rep(0.3*lx[[i]][1, 1]+0.3*lx[[i]][1, 2],4)
    lx[[i]][1,2:ncovs] <- rmvnorm(1, mean=mu.lx[2:ncovs], sigma = V)
    a[[i]][1] <- rbinom(1, 1, expit(sum(c(1,lx[[i]][1,1:5], 0, 0)*beta)))  ## no correlation
    tf.mean <- sum(c(1, lx[[i]][1,1:5],
                     lx[[i]][1,1]*lx[[i]][1,4], lx[[i]][1,2]*lx[[i]][1,3], sin(lx[[i]][1,3]-lx[[i]][1,4]),
                     cos(2*lx[[i]][1,5]),
                     # exp(lx[[i]][1,2]), lx[[i]][1,2]*lx[[i]][1,3], sin(pi*lx[[i]][1,3]*lx[[i]][1,4]),
                     # cos(2*lx[[i]][1,5]),
                     0, 0, lx[[i]][1,6:ncovs]) * delta)
    blip <- sum(c(a[[i]][1], a[[i]][1]*c(lx[[i]][1,1:5], 0, 0, lx[[i]][1,6:ncovs])) * psi)
    y[[i]][1] <- (tf.mean + blip) + e[1]
    
    ## j=2:ni
    for(j in 2:ni[i]){
      mu.lx <- c(NA, # for l1
                 0.3*lx[[i]][j-1, 2:5] + 0.3*a[[i]][j-1],
                 0.5*lx[[i]][j-1,6:ncovs])
      lx[[i]][j,2:ncovs] <- rmvnorm(1, mean=mu.lx[2:ncovs], sigma = V)
      a[[i]][j] <- rbinom(1, 1, expit(sum(c(1,lx[[i]][j,1:5], a[[i]][j-1], y[[i]][j-1])*beta)))  ## no correlation
      tf.mean <- sum(c(1, lx[[i]][j,1:5],
                       lx[[i]][j,1]*lx[[i]][j,4], lx[[i]][j,2]*lx[[i]][j,3], sin(lx[[i]][j,3]-lx[[i]][j,4]),
                       cos(2*lx[[i]][j,5]),
                       # exp(lx[[i]][j,2]), lx[[i]][j,2]*lx[[i]][j,3], sin(pi*lx[[i]][j,3]*lx[[i]][j,4]),
                       # cos(2*lx[[i]][j,5]),
                       a[[i]][j-1], y[[i]][j-1], lx[[i]][j,6:ncovs]) * delta)
      blip <- sum(c(a[[i]][j], a[[i]][j]*c(lx[[i]][j,1:5], a[[i]][j-1], y[[i]][j-1], lx[[i]][j,6:ncovs])) * psi)
      y[[i]][j] <- (tf.mean + blip) + e[j]
    }
    lx.mat <- rbind(lx.mat, lx[[i]])
  }
  colnames(lx.mat) <- c(paste("l", 1:5, sep=""), paste("x", 1:(ncovs-5), sep=""))
  data <- data.frame(id=rep(1:n, times=ni), a=unlist(a), lx.mat, y=round(unlist(y),3))
  dat <- split(data, data$id)
  data$a_1 <- unlist(lapply(1:n, function(i) c(NA, head(dat[[i]]$a, -1))))
  data$unit <- unlist(lapply(1:n, function(i) 1:length(dat[[i]]$id)))
  data <- data[data$unit!=1, ]
  return(data)
}


# p = 50
ncovs <- 1+4+45#+50 # +1 counts for a_1

## missing x10
tf.model <- as.formula(paste("~",paste(c(paste("l",1:5,sep=""), "a_1", paste("x",c(1:9,11:(ncovs-5)),sep="")),collapse = "+"),
                             collapse=""))
EM.true <- c(1, 1, 1, 0, 1, 1, rep(0, 5), rep(0, ncovs-5-5-1))
treat.model <- ~l1+l2+l3+l4+l5+a_1

lam_max <- 1
lam_min <- 0.01*lam_max
lambda.seq <- sort(seq(lam_min,lam_max,(lam_max-lam_min)/99), decreasing=T)

working.strs <- c("independence", "exchangeable", "unstructured")
nsim <- 500

out <- vector(mode="list", nsim)
for(B in 1:nsim){
  out[[B]] <- simPenalizedG.complex.high(n=200, n.i=rep(6, 200), sigma2.e=1, alpha=0.8, corstr.true="exchangeable",
                                    tf.model=tf.model, treat.model=treat.model, maxitr=50, lambda.seq=lambda.seq,
                                    EM.true=EM.true, working.strs=working.strs, autocorr.coef = 0.3)
  save(out, file="sim_high_p50n200.Rdata")
}

out <- vector(mode="list", nsim)
for(B in 1:nsim){
  out[[B]] <- simPenalizedG.complex.high(n=500, n.i=rep(6, 500), sigma2.e=1, alpha=0.8, corstr.true="exchangeable",
                                         tf.model=tf.model, treat.model=treat.model, maxitr=50, lambda.seq=lambda.seq,
                                         EM.true=EM.true, working.strs=working.strs, autocorr.coef = 0.3)
  save(out, file="sim_high_p50n500.Rdata")
}

#### p=100
ncovs <- 1+4+45+50 # +1 counts for a_1

## missing x10
tf.model <- as.formula(paste("~",paste(c(paste("l",1:5,sep=""), "a_1", paste("x",c(1:9,11:(ncovs-5)),sep="")),collapse = "+"),
                             collapse=""))
EM.true <- c(1, 1, 1, 0, 1, 1, rep(0, 5), rep(0, ncovs-5-5-1))

out <- vector(mode="list", nsim)
for(B in 1:nsim){
  out[[B]] <- simPenalizedG.complex.high(n=200, n.i=rep(6, 200), sigma2.e=1, alpha=0.8, corstr.true="exchangeable",
                                         tf.model=tf.model, treat.model=treat.model, maxitr=50, lambda.seq=lambda.seq,
                                         EM.true=EM.true, working.strs=working.strs, autocorr.coef = 0.3)
  save(out, file="sim_high_p100n200.Rdata")
}

out <- vector(mode="list", nsim)
for(B in 1:nsim){
  out[[B]] <- simPenalizedG.complex.high(n=500, n.i=rep(6, 500), sigma2.e=1, alpha=0.8, corstr.true="exchangeable",
                                         tf.model=tf.model, treat.model=treat.model, maxitr=50, lambda.seq=lambda.seq,
                                         EM.true=EM.true, working.strs=working.strs, autocorr.coef = 0.3)
  save(out, file="sim_high_p100n500.Rdata")
}
