# Supplementary material for: Penalized G-estimation for effect modifier selection in a structural nested mean model for repeated outcomes
Source: Biometrics. Author manuscript; Available in PMC 2026 Jun 16. (PMC13271025; doi:10.1093/biomtc/ujae165)
Supplement: Codes [file NIHMS2179184-supplement-Codes.zip › codes_BIOM2024119M/Reproduce simulation tables/Simulations/sim_Table3_oracle_estimation.R]

#######################################################################################
################ penalized G-estimation (variance unknown, exchangeable/ar1/indep) ################
#######################################################################################


phi.hat.fun <- function(n, ni, e){
  sum.phi.i <- lapply(1:n, function(i) (1/ni[[i]])*sum((e[[i]])^2))
  sigma2.hat <- sum(unlist(sum.phi.i))/n
  return(sigma2.hat)
}

cov.exch.fun <- function(n, ni, e){
  sum.corr.i <- lapply(1:n, function(i) (1/(ni[[i]]*(ni[[i]]-1)))*(sum(e[[i]]%*%t(e[[i]]))
                                                                   -sum(diag(e[[i]]%*%t(e[[i]])))))
  cov <- sum(unlist(sum.corr.i))/n
  return(cov) ####
}

cov.ar1.fun <- function(n, ni, e){
  sum.corr.i <- lapply(1:n, function(i) (1/(ni[[i]]-1))*(t(e[[i]][1:(ni[[i]]-1)])%*%(e[[i]][2:ni[[i]]])))
  cov <- sum(unlist(sum.corr.i))/n
  return(cov) ####
}

# cov.un.fun <- function(n, ni, e){
#   cov.i <- lapply(1:n, function(i) e[[i]]%*%t(e[[i]]))
#   mean.cov <- Reduce("+", corr.i)/n
#   return(c(mean.cov[upper.tri(mean.cov)])) ####
# }

### derivative for SCAD penalty
q.scad <- function(lambda,par){
  b <- 3.7
  term1 <- 1
  term2 <- ((b*lambda-par)*as.numeric((b*lambda-par)>0))/((b-1)*lambda)
  out <- lambda*(term1*as.numeric(par <= lambda)+term2*as.numeric(par > lambda))
  return(out)
}

###### penalized G-estimation for a given data, working correlation structure
###### and fixed tuning parameter

# wc.str="exchangeable"; id.var="id"; response.var="y"; treat.var = "a";
# tf.model=tf.model; treat.model=treat.model; lambda=0.001; maxitr = 50;

# data=data;wc.str=working.strs[w];id.var="id";response.var="vc";treat.var = "location_CHUM";
# tf.model=tf.model; treat.model=treat.model; lambda=0.001; maxitr=maxitr
# blip.model <- ~ cancer

unpenalized.G <- function(data,wc.str,id.var,response.var,treat.var,tf.model,blip.model,treat.model,
                        maxitr){
  names(data)[names(data)==id.var] <- "id"
  names(data)[names(data)==treat.var] <- "a"
  names(data)[names(data)==response.var] <- "y"

  # n, p >> scalar
  # ni, l, a, y, l.mat.split, e >> list of length n
  # estimate.current >> matrix of dimension [2*p,1]

  n <- length(split(data, data$id))
  dat <- split(data, data$id)
  l.mat <- data.frame(id=data$id,model.matrix(tf.model,data)) # cov+treat history
  l.mat.split <- split(l.mat, l.mat$id)
  l.mat.blip <- data.frame(id=data$id,model.matrix(blip.model,data)) # cov+treat history
  l.mat.blip.split <- split(l.mat.blip, l.mat.blip$id)

  ni <- lapply(1:n, function(i) length(dat[[i]]$id))
  l <- lapply(1:n, function(i) as.matrix(l.mat.split[[i]][,-1]))
  l.blip <- lapply(1:n, function(i) as.matrix(l.mat.blip.split[[i]][,-1]))
  a <- lapply(1:n, function(i) as.matrix(dat[[i]]$a))
  y <- lapply(1:n, function(i) as.matrix(dat[[i]]$y))
  E.a <- lapply(1:n, function(i) as.matrix(dat[[i]]$E.a))
  p <- dim(l.mat[,-1])[2] # dimension of psi/delta including intercept
  p.blip <- dim(l.mat.blip[,-1])[2]

  sum1 <- Reduce("+", lapply(1:n, function(i) t(l[[i]])%*%l[[i]])) # p*p
  sum2 <- Reduce("+", lapply(1:n, function(i) t(l[[i]])%*%(c(a[[i]])*l.blip[[i]]))) # p*p.blip
  sum3 <- Reduce("+", lapply(1:n, function(i) t(l[[i]])%*%y[[i]])) # p*1
  sum4 <- Reduce("+", lapply(1:n, function(i) t(c(a[[i]]-E.a[[i]])*l.blip[[i]])%*%(c(a[[i]])*l.blip[[i]])))# p.blip*p.blip
  sum5 <- Reduce("+", lapply(1:n, function(i) t(c(a[[i]]-E.a[[i]])*l.blip[[i]])%*%y[[i]])) #p.blip*1
  sum6 <- Reduce("+", lapply(1:n, function(i) t(c(a[[i]]-E.a[[i]])*l.blip[[i]])%*%l[[i]])) #p.blip*p


  ## initial estimate, itr = 0
  estimate.current <- solve(cbind(rbind(sum4,sum2),rbind(sum6,sum1)))%*%rbind(sum5,sum3)
  e <- lapply(1:n, function(i)
    y[[i]]-(c(a[[i]])*l.blip[[i]])%*%estimate.current[1:p.blip]-l[[i]]%*%estimate.current[(p.blip+1):(p.blip+p)])
  sigma2.hat <- phi.hat.fun(n, ni, e)

  if(wc.str=="unstructured"){
    sum.cov <- Reduce("+", lapply(e, function(res.i) res.i%*%t(res.i)))
    cov.un <- sum.cov/n
  }
  cov.hat <- switch(wc.str,
                    "exchangeable" = cov.exch.fun(n, ni, e),
                    "ar1" = cov.ar1.fun(n, ni, e),
                    "independence" = 0,
                    "unstructured" = cov.un)
  # alpha.hat <- cov.hat/sigma2.hat
  # cov.hat/diag(cov.hat)
  itr <- 0

  ### itr=1

  ## corr.mat, V, V.inv >> list of length n
  V <- lapply(1:n, function(i)
    switch(wc.str,
           "exchangeable" = toeplitz(c(sigma2.hat, rep(cov.hat, ni[[i]]-1))),
           "ar1" = toeplitz(sigma2.hat*c(1,(cov.hat/sigma2.hat)^(1:(ni[[i]]-1)))),
           "independence" = sigma2.hat*diag(ni[[i]]),
           "unstructured" = cov.hat)
  )
  rcond <- lapply(V, function(x) rcond(x))
  if (sum(unlist(rcond) <= 1e-15) == 0){
    V.inv <- lapply(1:n, function(i) solve(V[[i]]))

    sum1.n <- Reduce("+", lapply(1:n, function(i) t(c(a[[i]]-E.a[[i]])*l.blip[[i]])%*%V.inv[[i]]%*%e[[i]]))
    sum2.n <- Reduce("+", lapply(1:n, function(i) t(l[[i]])%*%V.inv[[i]]%*%e[[i]]))
    sum3.n <- Reduce("+", lapply(1:n, function(i)
      t(c(a[[i]]-E.a[[i]])*l.blip[[i]])%*%V.inv[[i]]%*%(c(a[[i]])*l.blip[[i]])))
    sum4.n <- Reduce("+", lapply(1:n, function(i) t(c(a[[i]]-E.a[[i]])*l.blip[[i]])%*%V.inv[[i]]%*%l[[i]]))
    sum6.n <- Reduce("+", lapply(1:n, function(i) t(l[[i]])%*%V.inv[[i]]%*%l[[i]]))
    sum5.n <- Reduce("+", lapply(1:n, function(i) t(l[[i]])%*%V.inv[[i]]%*%(c(a[[i]])*l.blip[[i]])))

    estimate.new <- estimate.current + solve(rbind(cbind(sum3.n,sum4.n),cbind(sum5.n,sum6.n)))%*%rbind(sum1.n,sum2.n)
    e <- lapply(1:n, function(i)
      y[[i]]-(c(a[[i]])*l.blip[[i]])%*%estimate.new[1:p.blip]-l[[i]]%*%estimate.new[(p.blip+1):(p.blip+p)])
    sigma2.hat <- phi.hat.fun(n, ni, e)
    if(wc.str=="unstructured"){
      sum.cov <- Reduce("+", lapply(e, function(res.i) res.i%*%t(res.i)))
      cov.un <- sum.cov/n
    }
    cov.hat <- switch(wc.str,
                      "exchangeable" = cov.exch.fun(n, ni, e),
                      "ar1" = cov.ar1.fun(n, ni, e),
                      "independence" = 0,
                      "unstructured" = cov.un)
    # alpha.hat <- cov.hat/sigma2.hat
    itr <- 0+1

    #2.220446e-16
    while(max(abs(estimate.new-estimate.current)) > 0.0001 & itr<= maxitr &
          sum(unlist(rcond) <= 1e-15) == 0){ ### itr -> [2, maxitr]

      estimate.current <- estimate.new

      ## corr.mat, V, V.inv >> list of length n
      V <- lapply(1:n, function(i)
        switch(wc.str,
               "exchangeable" = toeplitz(c(sigma2.hat, rep(cov.hat, ni[[i]]-1))),
               "ar1" = toeplitz(sigma2.hat*c(1,(cov.hat/sigma2.hat)^(1:(ni[[i]]-1)))),
               "independence" = sigma2.hat*diag(ni[[i]]),
               "unstructured" = cov.hat)
      )
      rcond <- lapply(V, function(x) rcond(x))
      if (sum(unlist(rcond) <= 2.220446e-16) == 0){
        V.inv <- lapply(1:n, function(i) solve(V[[i]]))

        sum1.n <- Reduce("+", lapply(1:n, function(i) t(c(a[[i]]-E.a[[i]])*l.blip[[i]])%*%V.inv[[i]]%*%e[[i]]))
        sum2.n <- Reduce("+", lapply(1:n, function(i) t(l[[i]])%*%V.inv[[i]]%*%e[[i]]))
        sum3.n <- Reduce("+", lapply(1:n, function(i)
          t(c(a[[i]]-E.a[[i]])*l.blip[[i]])%*%V.inv[[i]]%*%(c(a[[i]])*l.blip[[i]])))
        sum4.n <- Reduce("+", lapply(1:n, function(i) t(c(a[[i]]-E.a[[i]])*l.blip[[i]])%*%V.inv[[i]]%*%l[[i]]))
        sum6.n <- Reduce("+", lapply(1:n, function(i) t(l[[i]])%*%V.inv[[i]]%*%l[[i]]))
        sum5.n <- Reduce("+", lapply(1:n, function(i) t(l[[i]])%*%V.inv[[i]]%*%(c(a[[i]])*l.blip[[i]])))

        estimate.new <- estimate.current + solve(rbind(cbind(sum3.n,sum4.n),cbind(sum5.n,sum6.n)))%*%(rbind(sum1.n,sum2.n))
        e <- lapply(1:n, function(i)
          y[[i]]-(c(a[[i]])*l.blip[[i]])%*%estimate.new[1:p.blip]-l[[i]]%*%estimate.new[(p.blip+1):(p.blip+p)])
        sigma2.hat <- phi.hat.fun(n, ni, e)
        if(wc.str=="unstructured"){
          sum.cov <- Reduce("+", lapply(e, function(res.i) res.i%*%t(res.i)))
          cov.un <- sum.cov/n
        }
        cov.hat <- switch(wc.str,
                          "exchangeable" = cov.exch.fun(n, ni, e),
                          "ar1" = cov.ar1.fun(n, ni, e),
                          "independence" = 0,
                          "unstructured" = cov.un)
        # alpha.hat <- cov.hat/sigma2.hat
        itr <- itr+1
      }
    }
  }

  ##Asymptotic variance calculation
  if (itr >0 & itr <= maxitr & sum(unlist(rcond) <= 1e-15) == 0){
    l.mat.treat <- data.frame(id=data$id, model.matrix(treat.model,data)) # cov+treat history
    l.mat.treat.split <- split(l.mat.treat, l.mat.treat$id)
    l.treat <- lapply(1:n, function(i) as.matrix(l.mat.treat.split[[i]][,-1]))
    V <- lapply(1:n, function(i)
      switch(wc.str,
             "exchangeable" = toeplitz(c(sigma2.hat, rep(cov.hat, ni[[i]]-1))),
             "ar1" = toeplitz(sigma2.hat*c(1,(cov.hat/sigma2.hat)^(1:(ni[[i]]-1)))),
             "independence" = sigma2.hat*diag(ni[[i]]),
             "unstructured" = cov.hat)
    )
    V.inv <- lapply(1:n, function(i) solve(V[[i]]))
    sum3.n <- Reduce("+", lapply(1:n, function(i)
      t(c(a[[i]]-E.a[[i]])*l.blip[[i]])%*%V.inv[[i]]%*%(c(a[[i]])*l.blip[[i]])))
    ss1 <- Reduce("+", lapply(1:n, function(i)
      t(l.treat[[i]])%*%(a[[i]]-E.a[[i]])%*%t(a[[i]]-E.a[[i]])%*%l.treat[[i]]))
    ss2 <- Reduce("+", lapply(1:n, function(i)
      t(l.treat[[i]])%*%(a[[i]]-E.a[[i]])%*%t(e[[i]])%*%V.inv[[i]]%*%(c(a[[i]]-E.a[[i]])*l.blip[[i]])))
    ss4 <- Reduce("+", lapply(1:n, function(i)
      t(c(a[[i]]-E.a[[i]])*l.blip[[i]])%*%V.inv[[i]]%*%e[[i]]%*%t(e[[i]])%*%
        V.inv[[i]]%*%(c(a[[i]]-E.a[[i]])*l.blip[[i]])))

    I.psi.hat <- ss4 - t(ss2)%*%solve(ss1)%*%ss2
    B.hat.inv <- solve(sum3.n)  #solve(rbind(cbind(sum3.n,sum4.n),cbind(sum5.n,sum6.n)))[1:p,1:p]/n
    var.psi.hat <- B.hat.inv%*%I.psi.hat%*%B.hat.inv
    return(list(estimate = estimate.new, phi = sigma2.hat, cov = cov.hat,
                asymp.var.psi = var.psi.hat, data = data, nitr=itr, error=0))
  } else {
    # print("Estimation did not converge")
    return(list(error=1, nitr=itr))  ## itr will be 0 or 31
  }
}


oracleMest.complex <- function(data, treat.model, tf.model, blip.model.oracle,
                               working.strs, maxitr){
  n.wstrs <- length(working.strs)

  res.oracle <- lapply(1:n.wstrs, function(w)
    unpenalized.G(data=data,wc.str=working.strs[w],id.var="id",response.var="y",treat.var = "a",
                tf.model=tf.model, blip.model=blip.model.oracle, treat.model=treat.model,
                maxitr=maxitr))
  errors <- lapply(1:n.wstrs, function(w) res.oracle[[w]]$error)
  estimate.oracle <- lapply(1:n.wstrs, function(w) res.oracle[[w]]$estimate)
  asymp.var.psi.oracle <- lapply(1:n.wstrs, function(w) diag(res.oracle[[w]]$asymp.var.psi))
  oracle.set2 <- lapply(1:n.wstrs, function(w) list(res.oracle[[w]]$phi, res.oracle[[w]]$cov))

  # cat("Simulation:",B,"\n") #,"Errors:",errors,"\n")
  return(list(estimate.oracle=estimate.oracle, oracle.set2=oracle.set2,
              asymp.var.psi.oracle=asymp.var.psi.oracle, errors=errors))
}

treat.model <- ~l1+l2+l3+l4+l5+l6+a_1
tf.model <- as.formula(paste("~",paste(c(paste("l",1:6,sep=""), "a_1", paste("x",1:10,sep="")),collapse = "+"),
                             collapse="")) #misspecified tf
blip.model.oracle <- ~l1+l2+l3+l4+l5+a_1
working.strs <- c("independence", "exchangeable", "unstructured")
nsim <- 500

load("mod1_s2_NveA_n500.Rdata")
out.oracle <- vector(mode="list", nsim)
for(B in 1:nsim){
  out.oracle[[B]] <- oracleMest.complex(data=out[[B]]$data.out, treat.model=treat.model,
                                        tf.model=tf.model, blip.model.oracle=blip.model.oracle,
                                        working.strs=working.strs, maxitr=50)
  save(out.oracle, file="mod1_s2_NveA_n500_oracle.Rdata")
}
