# Supplementary material for: Penalized G-estimation for effect modifier selection in a structural nested mean model for repeated outcomes
Source: Biometrics. Author manuscript; Available in PMC 2026 Jun 16. (PMC13271025; doi:10.1093/biomtc/ujae165)
Supplement: Codes [file NIHMS2179184-supplement-Codes.zip › codes_BIOM2024119M/Reproduce simulation tables/Simulations/simPenalizedG_dRobust.R]

# Simulation to check double robustness
simPenalizedG.dRobust <- function(n, n.i, sigma2.e, alpha, corstr.true, maxitr, lambda.seq,
                                  autocorr.coef, working.strs){
  n.wstrs <- length(working.strs)
  data <- data.gen.complex(n, ni = n.i, sigma2.e, alpha, corstr = corstr.true,
                           autocorr.coef=autocorr.coef)
  
  treat.model.scene1 <-~l1+l2+l3+l4+l5+l6+a_1
  tf.model.scene1 <- as.formula(paste("~",paste(c(paste("l",1:6,sep=""), "a_1",
                                                  paste("x",1:10,sep="")),collapse = "+"),
                                      collapse=""))
  EM.true.scene1 <- c(1, 1, 1, 1, 1, 0, 1, rep(0,10))
  
  out_scene1 <- fit.diffScens(data=data, treat.model=treat.model.scene1, tf.model=tf.model.scene1,
                              n.wstrs=n.wstrs, working.strs=working.strs, EM.true=EM.true.scene1,
                              lambda.seq=lambda.seq)
  
  treat.model.scene2 <- ~1 #l1+l2+l3+l4+l5+l6+a_1
  tf.model.scene2 <- as.formula(paste("~",paste(c(paste("l",1:6,sep=""), "I(exp(l5))", "a_1",
                                                  paste("x",1:10,sep="")),collapse = "+"),
                                      collapse=""))
  EM.true.scene2 <- c(1, 1, 1, 1, 1, 0, 0, 1, rep(0,10))
  out_scene2 <- fit.diffScens(data=data, treat.model=treat.model.scene2, tf.model=tf.model.scene2,
                              n.wstrs=n.wstrs, working.strs=working.strs, EM.true=EM.true.scene2,
                              lambda.seq=lambda.seq) 
  
  treat.model.scene3 <-~l1+l2+l3+l4+l5+l6+a_1
  tf.model.scene3 <- as.formula(paste("~",paste(c(paste("l",1:6,sep=""), "I(exp(l5))", "a_1",
                                                  paste("x",1:10,sep="")),collapse = "+"),
                                      collapse=""))
  EM.true.scene3 <- c(1, 1, 1, 1, 1, 0, 0, 1, rep(0,10))
  out_scene3 <- fit.diffScens(data=data, treat.model=treat.model.scene3, tf.model=tf.model.scene3,
                              n.wstrs=n.wstrs, working.strs=working.strs, EM.true=EM.true.scene3,
                              lambda.seq=lambda.seq)
  
  treat.model.scene4 <- ~1 #l1+l2+l3+l4+l5+l6+a_1
  tf.model.scene4 <- as.formula(paste("~",paste(c(paste("l",1:6,sep=""), "a_1",
                                                  paste("x",1:10,sep="")),collapse = "+"),
                                      collapse=""))
  EM.true.scene4 <- c(1, 1, 1, 1, 1, 0, 1, rep(0,10))
  out_scene4 <- fit.diffScens(data=data, treat.model=treat.model.scene4, tf.model=tf.model.scene4,
                              n.wstrs=n.wstrs, working.strs=working.strs, EM.true=EM.true.scene4,
                              lambda.seq=lambda.seq) 
  
  return(list(out_scene1=out_scene1, out_scene2=out_scene2, out_scene3=out_scene3,
              out_scene4=out_scene4))
}


fit.diffScens <- function(data, treat.model, tf.model, n.wstrs, working.strs, EM.true,
                          lambda.seq){
  treat.mod.formula <- as.formula(paste("a",paste(treat.model,collapse = ""),collapse=""))
  mod.a <- glm(treat.mod.formula,family=binomial, data=data) ## no correlation
  E.a <- predict.glm(mod.a, type = "response")
  data$E.a <- E.a
  
  dat <- split(data, data$id)
  l.mat <- data.frame(id=data$id, model.matrix(tf.model, data)) # cov+treat history
  l.mat.split <- split(l.mat, l.mat$id)
  
  n <- length(unique(data$id))
  ni <- lapply(1:n, function(i) length(dat[[i]]$id))
  l <- lapply(1:n, function(i) as.matrix(l.mat.split[[i]][,-1]))
  a <- lapply(1:n, function(i) as.matrix(dat[[i]]$a))
  y <- lapply(1:n, function(i) as.matrix(dat[[i]]$y))
  E.a <- lapply(1:n, function(i) as.matrix(dat[[i]]$E.a))
  p <- dim(l.mat[,-1])[2] # dimension of psi/delta including intercept
  
  out.penalized.G <- lapply(1:n.wstrs, function(w) lapply(lambda.seq, function(k) 
    penalized.G(data=data,wc.str=working.strs[w],id.var="id",response.var="y",treat.var = "a", 
                tf.model=tf.model, treat.model=treat.model, lambda=k, maxitr=maxitr)))
  errors <- lapply(1:n.wstrs, function(w) unlist(lapply(out.penalized.G[[w]], function(x) x$error)))
  
  # nitrs <- unlist(lapply(out.penalized.G, function(x) x$nitr))
  ###DRIC calculation codes
  DRIC <- lapply(1:n.wstrs, function(w) lapply(which(errors[[w]]==0), function(k)
    calcDRIC(out.penalized.G[[w]][[k]], n, ni, p, y, a, E.a, l, wc.str=working.strs[w], lambda.seq[k])
  ))
  
  lambda.no.error <- lapply(1:n.wstrs, function(w) lambda.seq[which(errors[[w]]==0)])
  
  lambda.selected <- lapply(1:n.wstrs, function(w) lambda.no.error[[w]][which.min(unlist(DRIC[[w]]))])
  
  res <- lapply(1:n.wstrs, function(w) out.penalized.G[[w]][[which(lambda.seq==lambda.selected[[w]])]])
  
  itr.out <- lapply(1:n.wstrs, function(w) res[[w]]$nitr)
  estimate.out <- lapply(1:n.wstrs, function(w) res[[w]]$estimate)
  estimate.set2 <- lapply(1:n.wstrs, function(w) list(res[[w]]$phi, res[[w]]$cov))
  
  asymp.var <- lapply(1:n.wstrs, function(w) diag(res[[w]]$asymp.var.psi))
  under <- lapply(1:n.wstrs, function(w) sum(as.numeric(abs(res[[w]]$estimate[2:p]) <= 0.001) * EM.true))
  
  over <- lapply(1:n.wstrs, function(w) sum(as.numeric(abs(res[[w]]$estimate[2:p]) > 0.001) * (1-EM.true)))
  
  exact <- lapply(1:n.wstrs, function(w) 
    sum(as.numeric(abs(res[[w]]$estimate[2:p]) > 0.001) * EM.true) == sum(EM.true) & 
      sum(as.numeric(abs(res[[w]]$estimate[2:p]) <= 0.001) * (1-EM.true)) == sum(1-EM.true)
  )
  lambda.out <- lambda.selected
  return(list(estimate.out=estimate.out,estimate.set2=estimate.set2,asymp.var.psi=asymp.var,itr.out=itr.out,lambda.out=lambda.out,
              under=under,over=over,exact=exact, data.out=data))
}

## calculate DRIC for one value of lambda
calcDRIC <- function(out.penalized.G, n, ni, p, y, a, E.a, l, wc.str, lambda.seq){
  estimate <- out.penalized.G$estimate
  sigma2.hat <- out.penalized.G$phi
  cov.hat <- out.penalized.G$cov
  # alpha.hat <- out.penalized.G$alpha
  V <- lapply(1:n, function(i)
    switch(wc.str,
           "exchangeable" = toeplitz(c(sigma2.hat, rep(cov.hat, ni[[i]]-1))),
           "ar1" = toeplitz(sigma2.hat*c(1,(cov.hat/sigma2.hat)^(1:(ni[[i]]-1)))),
           "independence" = sigma2.hat*diag(ni[[i]]),
           "unstructured" = cov.hat)
    )
  V.inv <- lapply(1:n, function(i) solve(V[[i]]))
  e <- lapply(1:n, function(i)
    y[[i]]-(c(a[[i]])*l[[i]])%*%estimate[1:p]-l[[i]]%*%estimate[(p+1):(2*p)])
  
  En.mat <- diag(c(0,q.scad(lambda.seq,abs(estimate[2:p]))/(10^(-6)+abs(estimate[2:p])), rep(0,p)))
  sum3.n <- Reduce("+", lapply(1:n, function(i)
    t(c(a[[i]]-E.a[[i]])*l[[i]])%*%V.inv[[i]]%*%(c(a[[i]])*l[[i]])))
  sum4.n <- Reduce("+", lapply(1:n, function(i) t(c(a[[i]]-E.a[[i]])*l[[i]])%*%V.inv[[i]]%*%l[[i]]))
  sum6.n <- Reduce("+", lapply(1:n, function(i) t(l[[i]])%*%V.inv[[i]]%*%l[[i]]))
  sum5.n <- Reduce("+", lapply(1:n, function(i) t(l[[i]])%*%V.inv[[i]]%*%(c(a[[i]])*l[[i]])))

  df.lambda <- sum(diag(solve(rbind(cbind(sum3.n,sum4.n),cbind(sum5.n,sum6.n))+n*En.mat)%*%
                          rbind(cbind(sum3.n,sum4.n),cbind(sum5.n,sum6.n))))

  sum.DRIC <- Reduce("+", lapply(1:n, function(i) sum(c(abs(a[[i]]-E.a[[i]]))*e[[i]]^2)))
  DRIC <- log(sum.DRIC/sum(unlist(ni))) + log(log(n))*log(2*p)*df.lambda/n
  return(DRIC)
}
