# Supplementary material for: Penalized G-estimation for effect modifier selection in a structural nested mean model for repeated outcomes
Source: Biometrics. Author manuscript; Available in PMC 2026 Jun 16. (PMC13271025; doi:10.1093/biomtc/ujae165)
Supplement: Codes [file NIHMS2179184-supplement-Codes.zip › codes_BIOM2024119M/Reproduce simulation tables/Simulations/penalizedG_SCAD.R]

###################################################################################################
################ penalized G-estimation (variance unknown, exchangeable/ar1/indep) ################
###################################################################################################

###### penalized G-estimation for a given data, working correlation structure
###### and fixed tuning parameter

penalized.G <- function(data, wc.str, id.var, response.var, treat.var, tf.model, treat.model,
                        lambda, maxitr){
  names(data)[names(data) == id.var] <- "id"
  names(data)[names(data) == treat.var] <- "a"
  names(data)[names(data) == response.var] <- "y"
  
  # n, p >> scalar
  # ni, l, a, y, l.mat.split, e >> list of length n
  # estimate.current >> matrix of dimension [2*p,1]
  
  n <- length(split(data, data$id))
  dat <- split(data, data$id)
  l.mat <- data.frame(id=data$id,model.matrix(tf.model, data)) # cov+treat history
  l.mat.split <- split(l.mat, l.mat$id)
  
  ni <- lapply(1:n, function(i) length(dat[[i]]$id))
  l <- lapply(1:n, function(i) as.matrix(l.mat.split[[i]][,-1]))
  a <- lapply(1:n, function(i) as.matrix(dat[[i]]$a))
  y <- lapply(1:n, function(i) as.matrix(dat[[i]]$y))
  E.a <- lapply(1:n, function(i) as.matrix(dat[[i]]$E.a))
  p <- dim(l.mat[,-1])[2] # dimension of psi/delta including intercept
  
  sum1 <- Reduce("+", lapply(1:n, function(i) t(l[[i]])%*%l[[i]])) # p*p
  sum2 <- Reduce("+", lapply(1:n, function(i) t(l[[i]])%*%(c(a[[i]])*l[[i]]))) # p*p
  sum3 <- Reduce("+", lapply(1:n, function(i) t(l[[i]])%*%y[[i]])) # p*1
  sum4 <- Reduce("+", lapply(1:n, function(i) t(c(a[[i]]-E.a[[i]])*l[[i]])%*%(c(a[[i]])*l[[i]])))# p*p
  sum5 <- Reduce("+", lapply(1:n, function(i) t(c(a[[i]]-E.a[[i]])*l[[i]])%*%y[[i]])) #p*1
  sum6 <- Reduce("+", lapply(1:n, function(i) t(c(a[[i]]-E.a[[i]])*l[[i]])%*%l[[i]])) #p*p
  
  
  ## initial estimate, itr = 0
  estimate.current <- solve(cbind(rbind(sum4, sum2), rbind(sum6, sum1)))%*%rbind(sum5, sum3)
  e <- lapply(1:n, function(i)
    y[[i]]-(c(a[[i]])*l[[i]])%*%estimate.current[1:p]-l[[i]]%*%estimate.current[(p+1):(2*p)])
  sigma2.hat <- phi.hat.fun(n, ni, e)
  alpha.hat <- switch(wc.str, 
                    "exchangeable" = corr.exch.fun(n, ni, e, phi = sigma2.hat),
                    "ar1" = corr.ar1.fun(n, ni, e, phi = sigma2.hat),
                    "independence" = 0,
                    "unstructured" = corr.un.fun(n, ni, e, phi = sigma2.hat))
  itr <- 0
  
  ### itr=1
  
  ## corr.mat, V, V.inv >> list of length n
  V <- lapply(1:n, function(i) sigma2.hat*corMatF(alpha = alpha.hat, ni = ni[[i]], corstr = wc.str))
  
  rcond <- lapply(V, function(x) rcond(x))
  if (sum(unlist(rcond) <= 1e-15) == 0){
    V.inv <- lapply(1:n, function(i) solve(V[[i]]))
    sum1.n <- Reduce("+", lapply(1:n, function(i) t(c(a[[i]]-E.a[[i]])*l[[i]])%*%V.inv[[i]]%*%e[[i]]))
    sum2.n <- Reduce("+", lapply(1:n, function(i) t(l[[i]])%*%V.inv[[i]]%*%e[[i]]))
    sum3.n <- Reduce("+", lapply(1:n, function(i) 
      t(c(a[[i]]-E.a[[i]])*l[[i]])%*%V.inv[[i]]%*%(c(a[[i]])*l[[i]])))
    sum4.n <- Reduce("+", lapply(1:n, function(i) t(c(a[[i]]-E.a[[i]])*l[[i]])%*%V.inv[[i]]%*%l[[i]]))
    sum6.n <- Reduce("+", lapply(1:n, function(i) t(l[[i]])%*%V.inv[[i]]%*%l[[i]]))
    sum5.n <- Reduce("+", lapply(1:n, function(i) t(l[[i]])%*%V.inv[[i]]%*%(c(a[[i]])*l[[i]])))
    
    En.mat <- diag(c(0,q.scad(lambda,abs(estimate.current[2:p]))/(10^(-6)+abs(estimate.current[2:p])),
                     rep(0,p)))
    
    estimate.new <- estimate.current + solve(rbind(cbind(sum3.n, sum4.n), cbind(sum5.n, sum6.n))+n*En.mat)%*%(rbind(sum1.n, sum2.n)-n*En.mat%*%estimate.current)
    e <- lapply(1:n, function(i)
      y[[i]]-(c(a[[i]])*l[[i]])%*%estimate.new[1:p]-l[[i]]%*%estimate.new[(p+1):(2*p)])
    sigma2.hat <- phi.hat.fun(n, ni, e)
    alpha.hat <- switch(wc.str, 
                        "exchangeable" = corr.exch.fun(n, ni, e, phi = sigma2.hat),
                        "ar1" = corr.ar1.fun(n, ni, e, phi = sigma2.hat),
                        "independence" = 0,
                        "unstructured" = corr.un.fun(n, ni, e, phi = sigma2.hat))
    itr <- 0+1
    
    ### iterations -> [2, maxitr]
    while(max(abs(estimate.new-estimate.current)) > 0.000001 & itr<= maxitr &
          sum(unlist(rcond) <= 1e-15) == 0){
      
      estimate.current <- estimate.new
      
      En.mat <- diag(c(0, q.scad(lambda,abs(estimate.current[2:p]))/(10^(-6)+abs(estimate.current[2:p])),
                       rep(0, p)))
      ## corr.mat, V, V.inv >> list of length n
      V <- lapply(1:n, function(i) sigma2.hat*corMatF(alpha = alpha.hat, ni = ni[[i]], corstr = wc.str))
      
      rcond <- lapply(V, function(x) rcond(x))
      if (sum(unlist(rcond) <= 2.220446e-16) == 0){
        V.inv <- lapply(1:n, function(i) solve(V[[i]]))
        
        sum1.n <- Reduce("+", lapply(1:n, function(i) t(c(a[[i]]-E.a[[i]])*l[[i]])%*%V.inv[[i]]%*%e[[i]]))
        sum2.n <- Reduce("+", lapply(1:n, function(i) t(l[[i]])%*%V.inv[[i]]%*%e[[i]]))
        sum3.n <- Reduce("+", lapply(1:n, function(i) 
          t(c(a[[i]]-E.a[[i]])*l[[i]])%*%V.inv[[i]]%*%(c(a[[i]])*l[[i]])))
        sum4.n <- Reduce("+", lapply(1:n, function(i) t(c(a[[i]]-E.a[[i]])*l[[i]])%*%V.inv[[i]]%*%l[[i]]))
        sum6.n <- Reduce("+", lapply(1:n, function(i) t(l[[i]])%*%V.inv[[i]]%*%l[[i]]))
        sum5.n <- Reduce("+", lapply(1:n, function(i) t(l[[i]])%*%V.inv[[i]]%*%(c(a[[i]])*l[[i]])))
        
        estimate.new <- estimate.current + solve(rbind(cbind(sum3.n, sum4.n), cbind(sum5.n, sum6.n))+n*En.mat)%*%(rbind(sum1.n, sum2.n)-n*En.mat%*%estimate.current)
        e <- lapply(1:n, function(i)
          y[[i]]-(c(a[[i]])*l[[i]])%*%estimate.new[1:p]-l[[i]]%*%estimate.new[(p+1):(2*p)])
        sigma2.hat <- phi.hat.fun(n, ni, e)
        alpha.hat <- switch(wc.str, 
                            "exchangeable" = corr.exch.fun(n, ni, e, phi = sigma2.hat),
                            "ar1" = corr.ar1.fun(n, ni, e, phi = sigma2.hat),
                            "independence" = 0,
                            "unstructured" = corr.un.fun(n, ni, e, phi = sigma2.hat))
        itr <- itr+1
      }
    }
  }
  
  ##Asymptotic variance calculation
  if (itr >0 & itr <= maxitr & sum(unlist(rcond) <= 1e-15) == 0){
    l.mat.treat <- data.frame(id=data$id, model.matrix(treat.model,data)) # cov+treat history
    l.mat.treat.split <- split(l.mat.treat, l.mat.treat$id)
    l.treat <- lapply(1:n, function(i) as.matrix(l.mat.treat.split[[i]][,-1]))
    V <- lapply(1:n, function(i) sigma2.hat*corMatF(alpha = alpha.hat, ni = ni[[i]], corstr = wc.str))
    V.inv <- lapply(1:n, function(i) solve(V[[i]]))
    sum3.n <- Reduce("+", lapply(1:n, function(i) 
      t(c(a[[i]]-E.a[[i]])*l[[i]])%*%V.inv[[i]]%*%(c(a[[i]])*l[[i]])))
    ss1 <- Reduce("+", lapply(1:n, function(i) 
      t(l.treat[[i]])%*%(a[[i]]-E.a[[i]])%*%t(a[[i]]-E.a[[i]])%*%l.treat[[i]]))
    ss2 <- Reduce("+", lapply(1:n, function(i) 
      t(l.treat[[i]])%*%(a[[i]]-E.a[[i]])%*%t(e[[i]])%*%V.inv[[i]]%*%(c(a[[i]]-E.a[[i]])*l[[i]])))
    ss4 <- Reduce("+", lapply(1:n, function(i) 
      t(c(a[[i]]-E.a[[i]])*l[[i]])%*%V.inv[[i]]%*%e[[i]]%*%t(e[[i]])%*%
        V.inv[[i]]%*%(c(a[[i]]-E.a[[i]])*l[[i]])))
    
    I.psi.hat <- ss4 - t(ss2)%*%solve(ss1)%*%ss2
    B.hat.inv <- solve(sum3.n+n*En.mat[1:p,1:p])
    var.psi.hat <- B.hat.inv%*%I.psi.hat%*%B.hat.inv
    return(list(estimate = estimate.new, phi = sigma2.hat, alpha = alpha.hat,
                asymp.var.psi = var.psi.hat, data = data, nitr=itr, error=0))
  } else {
    print("Estimation did not converge")
    return(list(error=1, nitr=itr))
  }
}

### Other required functions called in the main program
phi.hat.fun <- function(n, ni, e){
  sum.phi.i <- lapply(1:n, function(i) (1/ni[[i]])*sum((e[[i]])^2))
  sigma2.hat <- sum(unlist(sum.phi.i))/n
  return(sigma2.hat)
}

corr.exch.fun <- function(n, ni, e, phi){
  sum.corr.i <- lapply(1:n, function(i) (1/(ni[[i]]*(ni[[i]]-1)))*(sum(e[[i]]%*%t(e[[i]]))
                                                                   -sum(diag(e[[i]]%*%t(e[[i]])))))
  corr <- sum(unlist(sum.corr.i))/(phi*n)
  return(corr) #### 
}

corr.ar1.fun <- function(n, ni, e, phi){
  sum.corr.i <- lapply(1:n, function(i) (1/(ni[[i]]-1))*(t(e[[i]][1:(ni[[i]]-1)])%*%(e[[i]][2:ni[[i]]])))
  corr <- sum(unlist(sum.corr.i))/(phi*n)
  return(corr) #### 
}

corr.un.fun <- function(n, ni, e, phi){
  corr.i <- lapply(1:n, function(i) (1/phi)*e[[i]]%*%t(e[[i]]))
  corr.i.upper <- lapply(corr.i, function(x) cbind(x[upper.tri(x)], 1:length(x[upper.tri(x)])))
  allMat <- as.data.frame(do.call("rbind", corr.i.upper))
  names(allMat) <- c("corr", "pos")
  corr.pars <- tapply(allMat$corr, allMat$pos, mean)
  return(corr.pars)
}

corMatF <- function(alpha, ni, corstr){
  switch(corstr,
         "exchangeable" = toeplitz(c(1, rep(alpha, ni-1))),
         "ar1" = toeplitz(alpha^(0:(ni-1))),
         "unstructured" = vec2uMat(alpha=alpha[1:(ni*(ni-1)/2)], ni),
         "independence" = diag(ni),
  )
}

vec2uMat <- function(alpha, ni){
  x <- matrix(1, ni, ni)
  x[upper.tri(x)] <- alpha
  x[lower.tri(x)] <- t(x)[lower.tri(x)]
  return(x)
}

### derivative function of SCAD penalty
q.scad <- function(lambda,par){
  b <- 3.7
  term1 <- 1
  term2 <- ((b*lambda-par)*as.numeric((b*lambda-par)>0))/((b-1)*lambda)
  out <- lambda*(term1*as.numeric(par <= lambda)+term2*as.numeric(par > lambda))
  return(out)
}
