# Supplementary material for: Penalized G-estimation for effect modifier selection in a structural nested mean model for repeated outcomes
Source: Biometrics. Author manuscript; Available in PMC 2026 Jun 16. (PMC13271025; doi:10.1093/biomtc/ujae165)
Supplement: Codes [file NIHMS2179184-supplement-Codes.zip › codes_BIOM2024119M/Reproduce simulation tables/Simulations/Boruvka_2018/mHealthModeration-master/example.R]

## demonstrate models for proximal and delayed treatment effects using model
## fitting functions from the standard 'stats' R package ('glm' and 'lm')

## load functions needed to generate some data
setwd("~/Library/CloudStorage/GoogleDrive-ajaman@isrt.ac.bd/My Drive/McGill/PhD work/First project/Articles/Boruvka 2018/mHealthModeration-master")

system("R CMD SHLIB rsnmm.c")
dyn.load(if (Sys.info()["sysname"] == "Windows") "rsnmm.dll" else "rsnmm.so")

library("zoo")
source("xzoo.R")
source("rsnmm.R")

set.seed(0)
d <- rsnmm(n = 50, tmax = 200, beta1 = c(-0.1, 0, 0, 0),
           coef.avail = c(log(9), 0, 0, 0))

## define extra variables, using functions from xzoo.R:
## - variation among current and up to the past 2 states
d$varstate <- with(d, roll(id, time, state, width = 3, FUN = var))
## - variation up to the past 3 states
d$lag1varstate <- with(d, delay(id, time, varstate))

## nb: for a given row in 'd'...
##     'time' indexes the treatment occasion
##     'a' is the corresponding treatment indicator
##     'y' is the corresponding proximal response
##     (this is the same format often used for longitudinal data)
d <- subset(d, time > 0)
head(d)

## load functions needed for variance estimation
source("xgeepack.R")

## --- treatment model (for the weight denominator)

## nb: in the 'data' argument, a data frame containing a subject identifer must
##     be provided (although it need not be named 'id')
system.time(fitpd <- glm(a ~ lag1a * state, weights = avail,
                         family = "binomial", data = d, subset = time > 3))

## make 'glm' output more like that of 'geeglm'
## nb: this step is necessary for variance estimation later on
fitpd <- glm2gee(fitpd, id)
## nb: consider only the coefficients, as this fit ignores repeated measures
fitpd$coefficients

## --- treatment probability model for weight numerator

fitpn <- glm(a ~ 1, weights = avail, family = "binomial", data = d,
             subset = time > 2)
fitpn <- glm2gee(fitpn, id)
fitpn$coefficients

## --- calculate weights

d$pd <- d$pn <- NA
d[names(fitpd$fitted.values), "pd"] <- fitpd$fitted.values
d[names(fitpn$fitted.values), "pn"] <- fitpn$fitted.values
d[d$avail == 0, c("pd", "pn")] <- 0
d$w <- with(d, ifelse(avail == 0, 0, ifelse(a == 1, pn/pd, (1 - pn)/(1 - pd))))
d$lag1pd <- with(d, delay(id, time, pd))
d$lag1pn <- with(d, delay(id, time, pn))
d$lag1w <- with(d, delay(id, time, w))

## --- estimate the proximal treatment effect

fit1 <- lm(y ~ I(time%%2) + varstate + lag1a + state * I(a - pn),
           weights = w, data = d, subset = time > 4)
fit1 <- glm2gee(fit1, id)

## adjust variance estimates for estimation of treatment probabilities
## nb: - depending on the 'pn' and 'pd' arguments specified, 'vcov' can handle
##       any combination of centering and weighting
##     - here the 'label' argument is the term label corresponding to the main
##       treatment effect
fit1$vcov <- vcov(fit1, pn = fitpn, pd = fitpd, label = "I(a - pn)")

## summarize the model fit
## nb: 'estimate' can more generally consider linear combinations of regression
##     coefficients, similar to the CONTRAST or ESTIMATE statements in SAS PROC
##     GENMOD
estimate(fit1)
estimate(fit1, rbind("Proximal effect in state -1" = c(rep(0, 5), 1, -1),
                     "Proximal in state 1" = c(rep(0, 5), 1, 1)))

## --- estimate the delayed treatment effect

fit2 <- lm(y ~ I(time%%2) + lag1state + lag1varstate + I(lag1a - lag1pn),
           weights = lag1w, data = d, subset = time > 5)
fit2 <- glm2gee(fit2, id)
fit2$vcov <- vcov(fit2, pn = fitpn, pd = fitpd,
                  label = "I(lag1a - lag1pn)")
estimate(fit2)
