# Supplementary material for: Penalized G-estimation for effect modifier selection in a structural nested mean model for repeated outcomes
Source: Biometrics. Author manuscript; Available in PMC 2026 Jun 16. (PMC13271025; doi:10.1093/biomtc/ujae165)
Supplement: Codes [file NIHMS2179184-supplement-Codes.zip › codes_BIOM2024119M/Reproduce simulation tables/Simulations/Boruvka_2018/mHealthModeration-master/rsnmm.R]

rsnmm <- function(n, tmax, control, ...) {
  control <- if (missing(control)) rsnmm.control(...)
             else do.call("rsnmm.control", control)
  tmax <- tmax + (tmax %% 2) + 1
  time <- rep(0:(tmax - 1), n)
  tfun <- do.call("data.frame", lapply(control$tfun, function(f) f(time, tmax)))
  coef.err <- 0
  control$cormatrix <- matrix(control$coralpha, tmax, tmax)
  diag(control$cormatrix) <- 1
  if (control$corstr == "exchangeable") {
    err <- sqrt(control$coralpha) * rep(rnorm(n, sd = control$sd), each = tmax)
    err <- err + rnorm(n * tmax, sd = sqrt(with(control, sd^2 * (1 - coralpha))))
  }
  else {
    ## provisional error
    err <- ifelse(time == 0, rnorm(n, sd = control$sd),
                  rnorm(n * (tmax - 1),
                        sd = sqrt(with(control, sd^2 * (1 - coralpha^2)))))
    err[time == 0] <- rnorm(n, sd = control$sd)
    coef.err <- control$coralpha
    control$cormatrix <- matrix(with(control,
                                     coralpha^(abs(row(cormatrix) -
                                                   col(cormatrix)))), tmax, tmax)
  }
  d <- .C("rsnmm",
          n = as.integer(n),
          tmax = as.integer(tmax),
          ty = as.double(tfun$ty),
          tmod = as.double(tfun$tmod),
          tavail = as.double(tfun$tavail),
          tstate = as.double(tfun$tstate),
          beta = with(control, as.double(c(beta0, beta1))),
          eta = as.double(control$eta),
          mu = as.double(control$mu),
          theta = with(control, as.double(c(theta0, theta1))),
          coef.avail = as.double(control$coef.avail),
          coef.state = as.double(control$coef.state),
          coef.err = as.double(coef.err),
          avail = as.integer(rep(0, n * tmax)),
          base = as.double(rep(rnorm(n), each = tmax)),
          state = as.integer(rep(0, n * tmax)),
          a = as.integer(rep(0, n * tmax)),
          prob = as.double(rep(0, n * tmax)),
          y = as.double(rep(0, n * tmax)),
          err = as.double(err),
          state.center = as.double(rep(0, n*tmax)),
          a.center = as.double(rep(0, n*tmax)),
          avail.center = as.double(rep(0, n*tmax)))
  d <- data.frame(id = rep(1:n, each = tmax), time = time,
                  ty = d$ty, tmod = d$tmod, tavail = d$tavail, tstate = d$tstate,
                  base = d$base, state = d$state, a = d$a, y = d$y, err = d$err,
                  avail = d$avail, prob = d$p, a.center = d$a.center,
                  state.center = d$state.center, avail.center = d$avail.center,
                  one = 1)
  ## nb: for a given row, y is the proximal response
  d$lag1y <- with(d, delay(id, time, y))
  d$lag2y <- with(d, delay(id, time, y, 2))
  d$lag1err <- with(d, delay(id, time, err))
  d$lag1avail <- with(d, delay(id, time, avail))
  d$lag1avail.center <- with(d, delay(id, time, avail.center))
  d$lag2avail <- with(d, delay(id, time, avail, 2))
  d$lag2avail.center <- with(d, delay(id, time, avail.center, 2))
  d$lag1a <- with(d, delay(id, time, a))
  d$lag2a <- with(d, delay(id, time, a, 2))
  d$lag1prob <- with(d, delay(id, time, prob))
  d$lag2prob <- with(d, delay(id, time, prob, 2))
  d$lag1a.center <- with(d, delay(id, time, a.center))
  d$lag2a.center <- with(d, delay(id, time, a.center, 2))
  d$lag1tmod <- with(d, delay(id, time, tmod))
  d$lag2tmod <- with(d, delay(id, time, tmod, 2))
  d$lag1state <- with(d, delay(id, time, state))
  d$lag1state.center <- with(d, delay(id, time, state.center))
  rownames(d) <- NULL
  attributes(d) <- c(attributes(d), control)
  d
}

rsnmm.control <- function(origin = 1, sd = 1,
                          coralpha = sqrt(0.5),
                          corstr = c("ar1", "exchangeable"),
                          beta0 = c(-0.2, 0, 0, 0.2, 0), beta1 = rep(0, 4),
                          eta = c(0, 0, 0.8, -0.8, 0), mu = rep(0, 3),
                          theta0 = c(0, 0.8), theta1 = c(0, 0),
                          coef.avail = c(100, rep(0, 3)), coef.state = rep(0, 5),
                          tfun = NULL, lag = 3 + any(beta1 != 0)) {
  corstr <- match.arg(corstr)
  if (is.null(tfun))
    tfun <- rep(list(function(tcur, tmax) rep(0, length(tcur))), 4)
  list(origin = 1, lag = lag,
       ## error SD, correlation
       sd = sd, coralpha = coralpha, corstr = corstr,
       ## proximal effect coefficients
       beta0 = setNames(beta0, c("one", "tmod", "base", "state", "lag1a")),
       ## delayed effect coefficients
       beta1 = setNames(beta1, c("one", "lag1tmod", "base", "lag1state")),
       ## treatment probability model coefficients
       eta = setNames(eta, c("one", "base", "state", "lag1a", "lag1y")),
       ## exogenous or time-invariant main effects
       mu = setNames(mu, c("one", "ty", "base")),
       ## time-varying main effects, centered and proximal
       theta0 = setNames(theta0, c("avail", "state")),
       ## time-varying main effects, centered and delayed
       theta1 = setNames(theta1, c("lag1avail", "lag1state")),
       ## availability model coefficients
       coef.avail = setNames(coef.avail, c("one", "tavail", "lag1a", "lag1y")),
       ## binary state model coefficients
       coef.state = setNames(coef.state,
                            c("one", "tstate", "base", "lag1state", "lag1a")),
       ## functions of time in the main effect, proximal effect,
       ## availability model, and binary state model
       tfun = setNames(tfun, c("ty", "tmod", "tavail", "tstate")))
}
