# Supplementary material for: Penalized G-estimation for effect modifier selection in a structural nested mean model for repeated outcomes
Source: Biometrics. Author manuscript; Available in PMC 2026 Jun 16. (PMC13271025; doi:10.1093/biomtc/ujae165)
Supplement: Codes [file NIHMS2179184-supplement-Codes.zip › codes_BIOM2024119M/Reproduce simulation tables/Simulations/Boruvka_2018/mHealthModeration-master/init.R]

library("geepack")
library("zoo")

source("xgeepack.R")
source("xzoo.R")

system("R CMD SHLIB rsnmm.c")
dyn.load(if (Sys.info()["sysname"] == "Windows") "rsnmm.dll" else "rsnmm.so")
source("rsnmm.R")
