# Supplementary material for: Penalized G-estimation for effect modifier selection in a structural nested mean model for repeated outcomes
Source: Biometrics. Author manuscript; Available in PMC 2026 Jun 16. (PMC13271025; doi:10.1093/biomtc/ujae165)
Supplement: Codes [file NIHMS2179184-supplement-Codes.zip › codes_BIOM2024119M/Reproduce simulation tables/Simulations/Boruvka_2018/mHealthModeration-master/xzoo.R]

## zoo extras

## take first recorded value
baseline <- function(id, time, x) {
  s <- splitdata(id, time, x)
  u <- unlist(lapply(s, function(y) y[1, 1]), use.names = FALSE)
  b <- u <- u[attributes(s)$uid]
  b[attributes(s)$order] <- u
  ## restore factor class
  if (is.factor(x))
    factor(levels(x)[b])
  else
    b
}

## center or (if sd = TRUE) standardize time-specific values
center <- function(id, time, x, sd = FALSE, na.rm = TRUE) {
  z <- zoosplit(splitdata(id, time, x))
  m <- apply(do.call(rbind, lapply(z, coredata)), 2, mean, na.rm = na.rm)
  c <- lapply(z, function(y) y - m)
  if (sd) {
    s <- apply(do.call(rbind, lapply(z, coredata)), 2, sd, na.rm = na.rm)
    c <- lapply(c, function(y) y / s)
  }
  attributes(c) <- attributes(z)
  unzoosplit(c)
}

## current value minus lagged value, shifted back k time points
## if current time < k + 1, return fill.value
change <- function(id, time, x, k = 1) {
  z <- zoosplit(splitdata(id, time, x))
  d <- lapply(z, function(y) diff(y, lag = k, na.pad = TRUE))
  attributes(d) <- attributes(z)
  d <- unzoosplit(d)
  d
}

## return lagged value, shifted by k time points
delay <- function(id, time, x, k = 1) {
  s <- splitdata(id, time, x)
  b <- unlist(lapply(s, function(y) y[1, 1]), use.names = FALSE)
  b <- b[attributes(s)$uid][attributes(s)$order]
  z <- zoosplit(s)
  l <- lapply(z, function(y) lag(y, k = -k, na.pad = TRUE))
  attributes(l) <- attributes(z)
  l <- unzoosplit(l)
  l
}

## rolling summary with given right-aligned window width
roll <- function(id, time, x, width, FUN, ...) {
  z <- zoosplit(splitdata(id, time, x))
  r <- lapply(z, function(y)
              rollapplyr(y, width = width, FUN = FUN, partial = TRUE, ...))
  attributes(r) <- attributes(z)
  unzoosplit(r)
}

## split data by id
splitdata <- function(id, time, x) {
  s <- lapply(split(data.frame(x, order.by = time), id),
              function(y) y[order(y$order.by), ])
  attributes(s)$order <-
    as.numeric(unlist(lapply(s, rownames), use.names = FALSE))
  nid <- unlist(lapply(s, nrow))
  attributes(s)$id <- as.numeric(rep(names(s), times = nid))
  attributes(s)$uid <- rep(1:length(nid), times = nid)
  s
}

## apply zoo to output from splitdata
zoosplit <- function(s) {
  z <- lapply(s, function(y) do.call(zoo, y))
  attributes(z) <- attributes(s)
  z
}

## unsplit output from zoosplit
unzoosplit <- function(z, indexed = FALSE) {
  x <- u <- unlist(z, use.names = FALSE)
  if (indexed) {
    x <- data.frame(id = attributes(z)$id,
                    time = unlist(lapply(z, time), use.names = FALSE), x = x)
    x[attributes(z)$order, ] <- x
  }
  else x[attributes(z)$order] <- u
  class(x) <- attributes(z)$oclass
  levels(x) <- levels(z)
  x
}
